# Supplementary material for: Transcriptomic analysis of the physiological responses to injuries induced accompanying intracortical microelectrode implantation
Source: Biomaterials. Author manuscript; Available in PMC 2026 Jul 21. (PMC13386284; doi:10.1016/j.biomaterials.2025.123692)
Supplement: 2 [file NIHMS2182858-supplement-2.xlsx]

## Sheet: Table S1
																								Legend:	Un = Uninjured		LC = Low Count
																									CO = Craniotomy-only
																									SW = Stab Wound
																									Im = Implanted
			2 WK									8 WK									16 WK
			Un		CO		SW		Im			Un		CO		SW		Im			Un		CO		SW		Im
Category		Genes	Log2	Padj	Log2	Padj	Log2	Padj	Log2	Padj		Log2	Padj	Log2	Padj	Log2	Padj	Log2	Padj		Log2	Padj	Log2	Padj	Log2	Padj	Log2	Padj
Inflammatory		Aif1	0.498	0.00364	1.03	4.16e-06	1.32	1.45e-06	1.95	2.98e-08		0.182	0.238	0.248	0.0897	0.881	5.36e-06	0.872	2.85e-06		0.183	0.127	0.516	0.000413	1.19	1.61e-05	1.26	6.1e-06
		Aim2	-0.11	0.556	0.303	0.07	0.255	0.131	1.39	0.000277		-0.379	0.173	-0.0621	0.778	0.0897	0.666	0.206	0.307		-0.188	0.349	0.0296	0.87	0.00774	0.969	-0.263	0.123
		Aldh1l1	-0.045	0.687	-0.0185	0.851	0.00754	0.952	0.0947	0.335		0.0315	0.872	0.212	0.127	0.241	0.142	0.522	0.000266		-0.13	0.356	0.194	0.185	0.411	0.00553	0.538	0.000877
		Apoe	0.0243	0.802	0.393	0.00526	0.364	0.00182	0.802	8.7e-06		0.0478	0.782	0.0647	0.57	0.509	0.001	0.628	2.43e-05		0.112	0.279	0.229	0.0536	0.539	2.23e-05	0.543	0.000234
		C1qa	0.515	0.00575	1.57	2.42e-06	2.15	1.33e-07	2.99	3.24e-09		0.202	0.229	0.388	0.0203	1.36	9.72e-07	1.38	3.24e-07		0.382	0.0068	0.792	3.54e-05	1.77	3.75e-06	1.95	5.69e-07
		C1qb	0.546	0.0124	1.49	4.16e-06	2	3.08e-07	2.81	6.46e-09		0.159	0.494	0.223	0.258	1.17	3.12e-05	1.19	1.07e-05		0.207	0.288	0.56	0.00387	1.46	4.49e-05	1.8	1.01e-05
		C1qc	0.568	0.0124	1.58	1.06e-05	2.23	2.65e-07	3.18	3.94e-09		0.181	0.423	0.176	0.371	1.21	3.67e-05	1.61	1.9e-06		0.246	0.154	0.632	0.00135	1.59	9.98e-06	2.13	1.29e-06
		C3	2.57	4.49e-05	4.82	2.51e-08	5.65	3.29e-10	6.59	1.19e-12		1.72	6.46e-07	2.58	3.83e-09	4.44	1.53e-11	4.48	5.15e-12		1.52	9.6e-07	3.21	2.24e-08	5.17	1.65e-08	4.65	2.6e-09
		C3ar1	0.212	0.358	0.99	0.000131	1.22	8.98e-06	2.04	1.39e-07		0.188	0.443	0.188	0.38	1.06	1.95e-05	0.885	0.000266		0.209	0.343	0.354	0.0523	1.29	6.03e-05	1.48	4.98e-05
		C4a	0.958	0.00694	2.94	4.16e-06	3.16	2.77e-08	4.22	6.56e-11		0.0568	0.842	0.526	0.00585	3.02	5.35e-07	3.72	1.44e-08		0.634	0.00416	1.95	4.73e-05	3.65	5.81e-08	3.81	2.57e-09
		C5ar1	-0.162	0.555	0.724	0.0115	0.819	0.00642	2.64	4.74e-07		-0.101	0.804	0.192	0.475	0.908	0.00973	1.55	0.000238		0.245	0.356	0.458	0.0787	0.893	0.00635	1.54	1.37e-06
		Ccl5	0.208	0.467	0.381	0.123	0.987	0.000741	1.42	1.16e-05		0.161	0.685	-0.217	0.491	0.768	0.0683	1.27	0.000539		0.211	0.511	0.57	0.0498	1.91	1.04e-05	1.79	3.21e-06
		Cd14	LC	LC	1.32	0.00119	1.05	0.0021	3.11	1.93e-08		LC	LC	0.236	0.109	1.62	0.00142	2.38	1.27e-05		0.148	0.216	0.85	0.00762	1.56	9.98e-06	2.54	9.43e-09
		Cd36	0.0446	0.802	0.0952	0.562	0.915	0.0238	3.52	2e-07		0.281	0.271	0.409	0.0992	1.86	0.00147	2.99	6.81e-05		0.0554	0.809	0.272	0.178	1.49	0.000897	2.97	4.71e-07
		Cd40	LC	LC	LC	LC	LC	LC	LC	LC		LC	LC	LC	LC	LC	LC	LC	LC		LC	LC	LC	LC	LC	LC	LC	LC
		Cd74	1.76	0.000835	4.5	1.93e-06	4.91	6.55e-09	6.47	2.37e-11		1.04	0.0405	1.48	0.00286	5.04	2.17e-07	6.2	7.94e-09		2.47	0.000421	4.03	6.94e-06	5.39	1.47e-08	6.31	1.49e-09
		Cflar	0.0469	0.612	0.109	0.121	0.153	0.0264	0.246	0.00416		-0.0292	0.851	-0.085	0.414	0.0682	0.375	0.162	0.041		0.0887	0.29	0.0679	0.337	0.245	0.0132	0.311	0.000188
		Clec7a	LC	LC	LC	LC	LC	LC	LC	LC		LC	LC	LC	LC	LC	LC	LC	LC		LC	LC	LC	LC	LC	LC	LC	LC
		Cotl1	0.291	0.204	0.636	4.47e-05	0.732	1.45e-06	1.27	6.49e-07		0.247	0.128	0.218	0.1	0.556	0.000108	0.682	2.43e-05		0.313	0.0126	0.482	0.000413	0.807	1.39e-05	0.84	3.38e-06
		Ctss	0.292	0.0807	0.717	8.75e-06	0.919	3.68e-06	1.28	2.93e-07		0.156	0.314	0.261	0.0735	0.694	5.4e-05	0.543	0.000142		0.119	0.349	0.312	0.00467	0.886	0.000733	0.62	0.00192
		Ddit3	0.101	0.447	0.0367	0.728	0.0941	0.353	0.192	0.0557		0.0152	0.927	0.139	0.316	0.00771	0.944	-0.00425	0.972		0.025	0.867	0.0209	0.855	0.0862	0.398	0.0726	0.453
		Ddx58	0.0486	0.687	0.355	0.0276	0.79	0.000317	1.22	1.03e-06		0.102	0.512	0.195	0.142	0.685	0.000383	0.78	4.02e-06		0.0452	0.731	0.242	0.0582	1.24	1.61e-05	0.888	1.28e-05
		F2	LC	LC	LC	LC	LC	LC	LC	LC		LC	LC	LC	LC	LC	LC	LC	LC		LC	LC	LC	LC	LC	LC	LC	LC
		Fkbp5	0.0776	0.622	0.1	0.397	0.0537	0.721	0.101	0.451		0.226	0.213	0.183	0.25	0.276	0.0347	0.265	0.0591		0.057	0.745	-0.0278	0.836	-0.0764	0.528	0.091	0.428
		Fyn	-0.0603	0.346	-0.134	0.0145	-0.103	0.0123	-0.0908	0.0377		-0.117	0.0589	-0.145	0.0382	-0.24	4.4e-05	-0.326	8.13e-06		-0.187	0.00141	-0.226	4.2e-05	-0.195	3.85e-05	-0.364	1.6e-06
		Gfap	0.983	0.062	2.13	2.97e-06	2.58	4.48e-07	3.43	4.2e-09		0.885	0.105	1.31	0.00481	3.39	2.17e-07	3.06	5.43e-08		0.626	0.0728	2.47	4.73e-05	3.18	3.94e-07	3.36	9.28e-09
		H2-ab1	LC	LC	LC	LC	LC	LC	LC	LC		LC	LC	LC	LC	LC	LC	LC	LC		LC	LC	LC	LC	LC	LC	LC	LC
		H2-t23	0.446	0.151	0.673	0.00139	0.77	0.00187	1.33	6.92e-06		0.558	0.0405	0.627	0.0816	0.871	0.00219	0.944	9.92e-05		0.449	0.0845	0.655	0.00762	1.79	1.08e-05	1.23	7.69e-06
		Ifih1	0.00709	0.975	0.515	0.0139	0.654	0.00883	1.16	5.66e-05		0.462	0.164	0.306	0.292	0.729	0.00438	0.624	0.0108		0.401	0.124	0.498	0.0289	0.976	0.000361	1.01	0.000204
		Ifitm3	0.271	0.19	1.73	0.000177	1.65	1.23e-05	2.48	8.06e-09		0.133	0.628	0.0089	0.974	1.66	0.000182	2.27	9.18e-07		0.324	0.19	1.07	0.00276	2.11	7.29e-07	2.5	1.69e-07
		Il1b	-0.145	0.503	0.691	0.0228	1.35	0.0004	6.03	8.2e-08		-0.0988	0.784	-0.191	0.454	0.641	0.0516	3.8	2.9e-05		-0.142	0.559	0.693	0.0443	0.954	0.00849	1.55	6.22e-05
		Il2rg	0.172	0.486	0.762	0.011	1.02	0.000445	2.17	9.84e-07		0.0852	0.851	0.0148	0.974	0.239	0.403	1.42	0.000529		0.0126	0.975	0.193	0.425	0.661	0.00423	1.26	6.27e-05
		Itgam	0.405	0.0807	0.986	0.000125	1.36	1.23e-05	2.41	4.94e-08		0.233	0.338	0.42	0.0561	1.46	5.35e-07	1.51	2.9e-06		0	1	0.435	0.0378	1.53	5.33e-06	1.96	1.31e-07
		Lcn2	LC	LC	LC	LC	LC	LC	LC	LC		LC	LC	LC	LC	LC	LC	LC	LC		LC	LC	LC	LC	LC	LC	LC	LC
		Mmp12	LC	LC	0.243	0.227	0.156	0.528	5	7.16e-08		LC	LC	LC	LC	2.61	0.000383	4.7	1.23e-05		LC	LC	0.484	0.0523	3.11	2.85e-05	4.21	1.2e-06
		Mr1	1.01	0.0493	0.856	0.0019	0.806	0.00186	1.21	2.88e-05		1.04	0.0446	0.367	0.258	1.21	0.00055	1.27	0.000143		0.504	0.0921	0.872	0.00452	1.05	0.00477	1.11	0.00033
		Nr4a2	0.677	0.177	1.11	0.00563	1.23	0.00253	0.912	0.0165		0.736	0.208	0.972	0.0632	0.887	0.0373	0.458	0.265		0.701	0.123	0.879	0.0284	0.824	0.0341	0.946	0.0138
		P2rx7	0.243	0.383	0.391	0.0471	0.73	0.000782	0.829	0.000188		0.481	0.206	0.489	0.0873	0.761	0.00183	0.705	0.00856		0.381	0.154	0.645	0.00357	0.838	0.000347	0.953	3.47e-05
		Parp1	-0.0169	0.829	-0.0671	0.337	-0.0542	0.385	0.091	0.163		-0.0226	0.865	-0.0575	0.513	-0.105	0.162	-0.12	0.104		-0.0382	0.688	-0.0784	0.216	-0.0698	0.333	-0.12	0.0624
		Piezo2	LC	LC	LC	LC	LC	LC	LC	LC		LC	LC	LC	LC	LC	LC	LC	LC		LC	LC	LC	LC	LC	LC	LC	LC
		Ptx3	LC	LC	LC	LC	LC	LC	LC	LC		LC	LC	LC	LC	LC	LC	LC	LC		LC	LC	LC	LC	LC	LC	LC	LC
		Rela	0.235	0.215	0.598	0.000872	0.634	0.000324	0.683	0.000112		0.264	0.238	0.289	0.142	0.487	0.00761	0.782	0.000137		0.209	0.264	0.582	0.0016	0.622	0.000788	0.629	0.000286
		Rhoa	-0.0124	0.802	0.138	0.0127	0.133	0.0115	0.259	0.000224		0.0195	0.761	0.017	0.679	0.115	0.00684	0.174	0.000787		0.0118	0.811	0.0438	0.285	0.156	0.000733	0.166	0.000556
		S100a10	-0.128	0.532	0.3	0.0838	0.223	0.151	0.486	0.00279		0.0475	0.865	0.142	0.475	0.395	0.0205	0.655	0.00104		0.0947	0.606	0.242	0.0787	0.321	0.0283	0.805	0.000105
		S100b	0.0839	0.255	0.0207	0.766	0.0631	0.483	0.122	0.0845		0.111	0.238	0.136	0.0946	0.37	0.000515	0.241	0.00162		0.0957	0.233	0.229	0.0186	0.44	9.27e-06	0.299	0.00176
		S1pr3	-0.113	0.31	-0.136	0.248	0.0379	0.757	0.364	0.00161		0.0329	0.853	-0.173	0.174	0.0697	0.519	-0.0413	0.739		-0.317	0.00884	-0.254	0.0334	0.103	0.311	0.631	0.00438
		Sox4	-0.0673	0.609	0.416	0.0211	0.377	0.0166	0.699	9.16e-05		-0.339	0.0189	-0.243	0.0826	0.0191	0.891	0.0873	0.437		-0.304	0.00884	-0.0145	0.882	0.0731	0.497	0.0854	0.443
		Sqstm1	-0.0443	0.15	-0.0673	0.0599	-0.0896	0.000935	-0.146	2.17e-05		0.0122	0.752	-0.00806	0.778	-0.0607	0.0127	-0.0519	0.0411		0.0641	0.0742	0.0438	0.137	0.0415	0.0516	0.0075	0.704
		Tgfb1	-0.0409	0.746	0.972	0.000131	1.17	1.18e-05	1.96	4.23e-08		-0.131	0.443	-0.0141	0.942	1.08	3.89e-05	1.36	1.9e-06		0.168	0.149	0.487	0.00135	1.3	5.33e-06	1.52	1.61e-08
		Tmem100	0.02	0.891	0.319	0.0147	0.465	0.000648	0.64	6.79e-05		-0.0737	0.747	-0.0686	0.681	0.161	0.225	0.298	0.0207		-1.73e-15	1	0.118	0.318	0.178	0.125	0.428	0.00948
		Tnf	LC	LC	LC	LC	LC	LC	LC	LC		LC	LC	LC	LC	LC	LC	LC	LC		LC	LC	LC	LC	LC	LC	LC	LC
		Tnfrsf25	LC	LC	LC	LC	LC	LC	LC	LC		LC	LC	LC	LC	LC	LC	LC	LC		LC	LC	LC	LC	LC	LC	LC	LC
		Vim	0.408	0.154	2.6	4.92e-05	2.11	7.41e-06	3.3	1.01e-09		0.588	0.0771	0.116	0.628	3	1.06e-05	3.85	5.43e-08		0.92	0.0118	2.08	0.000166	2.79	6.47e-07	3.5	9.28e-09
Immune		Atrn	-0.118	0.0701	-0.192	0.000182	-0.08	0.0492	-0.216	1.08e-05		-0.0688	0.213	-0.0799	0.106	-0.1	0.0144	-0.197	0.000238		-0.148	0.00776	-0.107	0.00602	-0.159	0.00164	-0.244	0.000175
		Batf3	0.133	0.346	LC	LC	0.674	0.00016	1.01	1.16e-06		LC	LC	0.347	0.0391	LC	LC	0.429	0.00439		LC	LC	0.253	0.0907	0.396	0.00767	0.532	0.00428
		Bcl2a1a	LC	LC	LC	LC	LC	LC	LC	LC		LC	LC	LC	LC	LC	LC	LC	LC		LC	LC	LC	LC	LC	LC	LC	LC
		Blnk	0.116	0.625	0.749	0.00119	0.924	0.00019	1.67	3.75e-06		0.087	0.804	0.143	0.545	0.782	0.000383	0.725	0.00109		0.12	0.606	0.431	0.0281	1.07	0.000361	0.868	9.41e-05
		Cd127	LC	LC	LC	LC	LC	LC	LC	LC		LC	LC	LC	LC	LC	LC	LC	LC		LC	LC	LC	LC	LC	LC	LC	LC
		Cd19	LC	LC	LC	LC	LC	LC	LC	LC		LC	LC	LC	LC	LC	LC	LC	LC		LC	LC	LC	LC	LC	LC	LC	LC
		Cd27	LC	LC	LC	LC	LC	LC	LC	LC		LC	LC	LC	LC	LC	LC	LC	LC		LC	LC	LC	LC	LC	LC	LC	LC
		Cd28	-0.209	0.486	2.46e-15	1	-0.0856	0.757	0.528	0.0511		0.105	0.851	-0.451	0.205	-0.174	0.571	0.267	0.305		0.167	0.624	0.0509	0.852	0.21	0.351	0.196	0.375
		Cd3e	LC	LC	1.52	0.00024	1.99	0.000171	1.67	2.17e-05		LC	LC	LC	LC	LC	LC	LC	LC		LC	LC	0.669	0.00357	1.41	2.35e-05	1.48	0.000255
		Cd4	0.144	0.485	1.67	2.19e-05	2.17	9.8e-07	3.07	4.2e-09		0.165	0.401	0.232	0.205	1.54	5.13e-06	1.93	4.96e-07		0.261	0.123	0.823	0.000439	2.14	3.68e-06	2.13	1.95e-08
		Cd40l	LC	LC	LC	LC	LC	LC	LC	LC		LC	LC	LC	LC	LC	LC	LC	LC		LC	LC	LC	LC	LC	LC	LC	LC
		Cd45	0.425	0.125	1.8	1.49e-05	2.13	1.45e-06	3.33	1.97e-08		0.0296	0.941	0.476	0.0897	1.86	5.93e-05	2.19	1.27e-05		0.422	0.096	0.913	0.00237	2.07	9.98e-06	2.24	3.64e-07
		Cd68	0.726	0.00884	2.91	9.93e-06	3.51	2.22e-08	5.12	1.83e-10		0.389	0.204	0.468	0.0816	3.25	1.27e-06	3.74	1.36e-07		0.558	0.029	1.95	0.000106	3.64	9.78e-08	3.97	2.11e-10
		Cd83	-0.0457	0.647	-0.127	0.0531	-0.245	0.0004	-0.0863	0.145		0.000344	0.996	-0.151	0.0929	-0.213	0.0137	-0.092	0.194		0.0139	0.867	0.0219	0.711	0.015	0.883	0.017	0.767
		Cd84	0.442	0.0322	1.37	8.47e-06	1.5	5.41e-06	2.46	3.21e-08		0.22	0.316	0.358	0.0816	1.32	5.36e-06	1.36	1.74e-05		0.651	0.00117	0.775	0.000103	1.83	9.98e-06	1.41	2.23e-08
		Cd86	LC	LC	LC	LC	LC	LC	LC	LC		LC	LC	LC	LC	LC	LC	LC	LC		LC	LC	LC	LC	LC	LC	LC	LC
		Cd8a	LC	LC	LC	LC	LC	LC	LC	LC		LC	LC	LC	LC	LC	LC	LC	LC		LC	LC	LC	LC	LC	LC	LC	LC
		Cd9	0.296	0.352	0.814	4.81e-05	0.907	9.46e-05	1.29	1.56e-06		0.235	0.354	0.308	0.134	0.98	3.42e-05	0.654	0.000454		-0.024	0.922	0.636	0.00273	0.848	0.000557	0.679	0.000298
		Csf1r	0.215	0.18	0.775	8.69e-05	1.15	9.95e-06	1.79	1.18e-07		0.0864	0.632	0.101	0.468	0.753	3.79e-05	0.686	4.51e-05		0.175	0.159	0.432	0.00223	1.21	0.000103	0.908	6.96e-05
		Cx3cr1	0.141	0.316	0.6	0.000141	0.873	5.39e-05	1.23	8.33e-07		-0.0277	0.872	0.037	0.804	0.469	0.000745	0.218	0.0669		0.0629	0.641	0.268	0.0187	0.73	0.00232	0.642	0.00167
		Dock2	0.243	0.384	1.15	0.000264	1.61	5.41e-06	2.62	1.14e-07		0.161	0.625	0.337	0.216	1.31	5.33e-05	1.37	2.43e-05		0.168	0.511	0.568	0.0222	1.46	2.96e-05	1.47	7.62e-06
		Dr4	LC	LC	LC	LC	LC	LC	LC	LC		LC	LC	LC	LC	LC	LC	LC	LC		LC	LC	LC	LC	LC	LC	LC	LC
		F4/80	LC	LC	LC	LC	LC	LC	LC	LC		LC	LC	LC	LC	LC	LC	LC	LC		LC	LC	LC	LC	LC	LC	LC	LC
		Fcrls	1.28	0.00694	3.94	2.42e-06	4.74	1.77e-08	5.51	7.35e-12		1.8	0.00239	1.6	0.00286	4.53	5.59e-07	4.85	3.45e-07		1.08	0.0758	2.46	0.000456	3.44	1.93e-06	3.58	1.61e-08
		Gpnmb	0.627	0.00884	2.12	4.16e-06	2.24	8.42e-11	4.87	2.2e-11		0.701	0.00221	0.805	0.000275	4	2.04e-07	4.32	1.36e-08		0.84	0.000184	2.7	6.94e-06	3.82	5.81e-08	4.48	2.01e-13
		Hpgds	0.356	0.204	1.12	0.000325	1.56	2.07e-05	2.37	1.18e-07		0.00813	0.978	-0.0626	0.858	0.62	0.012	0.754	0.00182		0.111	0.668	0.31	0.158	0.773	0.00451	0.888	0.00048
		Icos	LC	LC	0.984	0.0127	0.858	0.00679	2.33	3.94e-06		0.19	0.512	0.135	0.57	0.112	0.596	1.18	0.00354		0.0709	0.781	LC	LC	0.146	0.443	0.666	0.0244
		Irf7	0.91	0.0231	1.08	0.000125	1.51	0.000155	2.15	1.18e-07		-0.143	0.784	-0.273	0.448	1.18	0.00205	0.918	0.00363		0.222	0.511	0.474	0.0659	3.06	3.68e-06	2.19	2.2e-05
		Itgax	-0.158	0.258	0.144	0.396	0.238	0.074	1.86	7.45e-06		0.391	0.0403	0.166	0.25	1.27	0.00112	1.44	0.000354		0.0763	0.689	-0.0519	0.704	0.635	0.000313	1.4	2.71e-06
		Lag3	LC	LC	LC	LC	LC	LC	LC	LC		LC	LC	LC	LC	LC	LC	LC	LC		LC	LC	LC	LC	LC	LC	LC	LC
		Lc3b	-0.143	0.0183	-0.195	0.0006	-0.174	0.00204	-0.205	0.00011		-0.139	0.0452	-0.0857	0.142	-0.146	0.00761	-0.143	0.00504		-0.0832	0.188	-0.144	0.00523	-0.147	0.00536	-0.204	0.00048
		Lilrb4a	LC	LC	LC	LC	LC	LC	LC	LC		LC	LC	LC	LC	LC	LC	LC	LC		LC	LC	LC	LC	LC	LC	LC	LC
		Ly6g	LC	LC	LC	LC	LC	LC	LC	LC		LC	LC	LC	LC	LC	LC	LC	LC		LC	LC	LC	LC	LC	LC	LC	LC
		Mertk	0.116	0.447	0.0471	0.66	0.0841	0.426	0.335	0.00631		0.184	0.264	0.108	0.454	0.124	0.315	0.0797	0.525		0.11	0.5	-0.0198	0.866	0.191	0.0741	0.189	0.0647
		Mpeg1	0.0582	0.813	0.769	3.46e-05	1.07	7.41e-06	1.85	1.06e-07		0.0185	0.921	0.0564	0.736	0.757	9.41e-05	0.774	4.76e-05		0.15	0.288	0.394	0.0041	1.33	0.000131	1.05	0.000217
		Msr1	LC	LC	LC	LC	LC	LC	1.47	4.43e-05		LC	LC	LC	LC	LC	LC	LC	LC		LC	LC	LC	LC	LC	LC	LC	LC
		Olfml3	0.0362	0.863	2.51	4.81e-05	2.07	3.46e-06	2.99	8.06e-09		0.135	0.696	0.665	0.0495	2.44	5.13e-05	3.18	5.43e-08		0.919	0.00402	1.71	0.000413	2.42	3.68e-06	3.24	1.11e-06
		Pdpn	-0.0742	0.663	0.96	0.000565	0.873	5.61e-05	1.54	4.74e-07		0.143	0.509	0.145	0.442	1.09	0.000363	1.49	6.91e-06		0.0442	0.835	0.538	0.0218	0.807	0.000133	1.56	4.43e-06
		Pear1	-0.107	0.503	0.837	0.00563	0.636	0.00541	1.34	1.43e-05		-0.0357	0.867	-0.0681	0.662	1.03	0.00111	1.47	3.19e-06		0.0988	0.56	0.514	0.0186	0.762	7.09e-05	1.14	0.00039
		Plcg2	-0.102	0.668	0.601	0.0255	0.686	0.00716	1.61	2.46e-05		-0.0564	0.884	0.17	0.575	0.521	0.0342	0.759	0.00593		0.054	0.871	0.331	0.124	0.747	0.0057	0.505	0.0374
		Psmb8	0.343	0.119	1.54	3.5e-05	1.84	1.08e-06	2.83	1.06e-08		0.3	0.173	0.462	0.0382	1.59	3.55e-05	2.06	9.61e-07		0.525	0.00884	1.18	0.000834	2.13	8.19e-08	2.39	3.95e-08
		Relb	LC	LC	LC	LC	LC	LC	LC	LC		LC	LC	LC	LC	LC	LC	LC	LC		LC	LC	LC	LC	LC	LC	LC	LC
		Spp1	LC	LC	2.86	7.77e-05	2.9	1.8e-08	7.07	1.14e-10		0.458	0.0321	0.343	0.0946	4.05	9.63e-07	5.07	4.28e-08		0.245	0.264	2.17	0.000491	4.14	6.66e-07	5.39	1.49e-09
		Tmem119	0.365	0.0685	0.644	3.32e-05	0.864	8.35e-07	0.936	4.23e-08		0.28	0.11	0.215	0.159	0.759	5.47e-05	0.331	0.0142		0.206	0.152	0.374	0.00438	0.486	0.00764	0.256	0.0248
		Trem2	-0.0437	0.829	0.791	0.0035	0.83	0.000923	1.57	2.41e-06		-0.0487	0.872	0.00851	0.974	0.664	0.00505	0.648	0.00299		0.363	0.0783	0.51	0.00849	1.3	0.000111	0.941	2.13e-05
		Tyrobp	0.569	0.00112	1.47	1.93e-06	1.87	1.22e-07	2.97	2.7e-09		0.35	0.0403	0.477	0.00385	1.63	2.17e-07	1.77	7.93e-08		0.583	0.000184	1.02	7.87e-06	1.81	7.22e-07	1.96	9.28e-09
Oxidative Stress		Ccs	0.0472	0.623	0.222	0.0217	0.203	0.0264	0.339	0.000242		0.031	0.836	0.0281	0.778	0.218	0.0127	0.232	0.00554		0.153	0.154	0.145	0.153	0.252	0.00951	0.26	0.0014
		Fxn	-0.0992	0.254	-0.14	0.0257	-0.201	0.00203	-0.264	0.00157		-0.128	0.173	-0.161	0.0911	-0.164	0.0205	-0.183	0.0108		-0.236	0.00305	-0.165	0.0138	-0.213	0.00189	-0.242	0.000417
		Gsr	-0.0732	0.292	-0.164	0.00563	-0.155	0.00365	-0.095	0.0621		-0.187	0.0609	-0.219	0.00473	-0.224	0.00055	-0.257	0.000434		-0.194	0.00748	-0.251	0.000102	-0.303	5.17e-05	-0.216	0.000502
		Gsta1	0.213	0.105	0.123	0.218	0.16	0.0973	0.128	0.221		0.137	0.401	0.33	0.0382	0.409	0.00159	0.389	0.00178		0.137	0.235	0.294	0.0132	0.326	0.00359	0.317	0.00553
		Gstp1	0.164	0.358	0.315	0.0113	0.37	0.00246	0.502	0.000252		0.21	0.238	0.275	0.1	0.597	0.000383	0.405	0.00299		0.231	0.124	0.56	0.00177	0.655	0.000802	0.513	0.000414
		Hif1a	-0.0292	0.472	-0.0281	0.428	0.0363	0.255	0.0968	0.01		0.043	0.423	0.0381	0.401	0.0173	0.675	0.0351	0.353		0.0552	0.159	0.0325	0.346	0.0335	0.372	0.0667	0.0374
		Hmox1	0.204	0.518	1.16	0.000454	1.91	1.65e-06	3.7	1.06e-08		-0.068	0.872	0.0313	0.942	1.44	0.000383	1.45	0.000216		0.395	0.154	0.796	0.0186	1.45	2.73e-05	1.78	7.78e-06
		Htra2	-0.11	0.0849	-0.141	0.00944	-0.191	0.000395	-0.16	0.00204		-0.0359	0.659	-0.0475	0.475	-0.166	0.00375	-0.125	0.0181		-0.105	0.0783	-0.163	0.00398	-0.157	0.00515	-0.15	0.00205
		Ipcef1	-0.0556	0.757	-0.0898	0.563	-0.00853	0.961	-0.16	0.27		0.258	0.284	0.354	0.1	0.263	0.144	-0.0199	0.94		0.177	0.379	0.205	0.183	0.11	0.463	0.227	0.129
		Itpr1	-0.0289	0.802	-0.184	0.0557	-0.155	0.105	-0.329	0.00121		0.0477	0.822	0.00438	0.974	-0.0687	0.572	-0.0491	0.668		0.171	0.154	0.0253	0.813	0.0543	0.553	0.00117	0.989
		Keap1	-0.149	0.0663	-0.138	0.0223	-0.175	0.00616	-0.214	0.00164		-0.163	0.11	-0.11	0.195	-0.2	0.00632	-0.146	0.0407		-0.0591	0.533	-0.139	0.0363	-0.118	0.0699	-0.148	0.0311
		Lpo	LC	LC	LC	LC	LC	LC	LC	LC		LC	LC	LC	LC	LC	LC	LC	LC		LC	LC	LC	LC	LC	LC	LC	LC
		Nme5	-0.0117	0.916	-0.17	0.106	-0.322	0.00931	-0.375	0.0022		-0.0387	0.854	-0.104	0.454	-0.325	0.0101	-0.256	0.0323		-0.0771	0.581	-0.16	0.122	-0.198	0.0519	-0.202	0.061
		Noxa1	LC	LC	LC	LC	LC	LC	LC	LC		LC	LC	LC	LC	LC	LC	LC	LC		LC	LC	LC	LC	LC	LC	LC	LC
		Oxr1	-0.0618	0.486	-0.148	0.0374	-0.126	0.0842	-0.197	0.0282		0.0677	0.552	0.0968	0.331	-0.0546	0.519	-0.00831	0.948		-0.0366	0.763	-0.0571	0.452	-0.0619	0.387	-0.159	0.0637
		Park7	0.0108	0.848	-0.0548	0.293	0.0119	0.83	-0.0385	0.518		0.0463	0.552	0.0699	0.309	-6.89e-05	0.999	-0.034	0.561		0.0334	0.635	-0.0324	0.511	-0.000556	0.992	-0.0702	0.194
		Pink1	0.0789	0.19	0.0432	0.441	-0.00133	0.977	-0.0377	0.557		0.0913	0.173	0.0824	0.142	0.083	0.162	-0.055	0.267		0.0387	0.512	0.122	0.0166	0.0921	0.108	-0.0293	0.505
		Sod1	-0.0319	0.472	-0.111	0.00208	-0.0878	0.00757	-0.108	0.00477		-0.00511	0.921	-0.00983	0.832	-0.0575	0.154	-0.0219	0.561		0.0378	0.56	0.00555	0.882	-0.0231	0.497	-0.0523	0.145
		Sod2	-0.0784	0.358	-0.21	0.00624	-0.168	0.0264	-0.0315	0.648		-0.0725	0.509	-0.0564	0.535	-0.203	0.0205	-0.0775	0.311		-0.066	0.553	-0.163	0.0307	-0.196	0.0175	-0.179	0.0244
		Sod3	-0.0877	0.589	-0.0101	0.937	0.061	0.619	0.0256	0.816		-0.209	0.314	-0.0947	0.602	-0.209	0.226	-0.032	0.865		-0.185	0.25	-0.359	0.0182	-0.155	0.25	0.149	0.325
		Srxn1	-0.121	0.358	-0.269	0.0377	-0.316	0.00626	-0.0911	0.336		-0.0351	0.853	-0.0232	0.893	-0.129	0.297	-0.0142	0.925		-0.0725	0.606	-0.19	0.0715	-0.147	0.192	-0.105	0.362
		Txnl1	-0.0601	0.232	-0.119	0.0138	-0.0916	0.0238	-0.166	0.000637		0.000451	0.996	0.00237	0.974	-0.0807	0.0588	-0.0765	0.0761		0.0286	0.606	-0.0269	0.548	-0.0563	0.178	-0.0662	0.115
		Txnrd1	-0.0368	0.663	-0.0419	0.549	0.0116	0.89	0.0986	0.203		0.0223	0.865	0.0737	0.429	0.0989	0.225	0.0789	0.301		0.0602	0.512	0.0752	0.327	0.0544	0.443	0.0683	0.286
Apoptosis		Bad	-0.135	0.0188	-0.0533	0.18	-0.0801	0.02	-0.0697	0.145		-0.0781	0.173	-0.0649	0.241	-0.097	0.0205	-0.171	0.000691		-0.0952	0.0978	-0.103	0.0539	-0.17	0.00359	-0.135	0.00303
		Bax	-0.0819	0.377	-0.16	0.0599	-0.03	0.747	0.0587	0.54		-0.084	0.485	-0.139	0.174	-0.199	0.0188	0.0284	0.767		-0.241	0.00975	-0.0686	0.32	-0.0647	0.349	-0.0307	0.685
		Bid	-0.0261	0.897	-0.0687	0.718	-0.018	0.931	0.516	0.00998		-0.16	0.632	-0.229	0.414	-0.0224	0.93	-0.0182	0.959		-0.0485	0.865	0.0761	0.704	0.101	0.555	0.19	0.359
		Casp3	-0.0817	0.346	0.0331	0.612	0.123	0.0851	0.209	0.0325		-0.244	0.0162	-0.222	0.0391	-0.125	0.094	-0.0226	0.792		-0.167	0.0343	-0.261	0.00347	0.0225	0.763	-0.00508	0.939
		Casp8	0.316	0.337	1.25	0.000514	1.08	0.000442	2.06	1.57e-06		-0.173	0.747	0.499	0.127	1.08	0.00277	1.39	0.000207		0.552	0.0717	0.541	0.0363	1.27	0.00019	1.34	0.000157
		Cycs	-0.0847	0.317	-0.213	0.00563	-0.159	0.0213	-0.239	0.00374		-0.104	0.325	-0.117	0.226	-0.307	0.00082	-0.249	0.00264		-0.176	0.0511	-0.312	0.000555	-0.312	0.00107	-0.379	6.27e-05
		Fadd	0.0838	0.752	0.0242	0.909	0.344	0.0917	0.281	0.22		0.0443	0.91	0.184	0.524	0.429	0.0479	0.351	0.166		0.181	0.56	0.191	0.345	0.429	0.038	0.1	0.641
		Mapk10	-0.216	0.18	-0.399	0.012	-0.403	0.00306	-0.473	0.00416		-0.435	0.0209	-0.444	0.0118	-0.642	0.000326	-0.559	0.000266		-0.355	0.017	-0.508	0.000439	-0.51	0.000331	-0.587	5.23e-05
		Tnfrsf1a	0.139	0.346	0.962	0.000872	0.998	0.000235	1.75	1.63e-07		-0.0617	0.784	0.043	0.783	0.916	9.41e-05	1.25	9.76e-07		-0.00272	0.998	0.425	0.0186	0.911	9.98e-06	1.34	3.19e-06
		Trp53	0.28	0.293	0.284	0.134	0.388	0.0385	0.715	0.00116		0.0472	0.899	0.278	0.272	0.0883	0.704	0.214	0.325		-0.107	0.668	0.0757	0.69	-0.0259	0.895	0.0962	0.656
Neural Health		Akt1	-0.0652	0.394	-0.0852	0.193	-0.127	0.0297	-0.0906	0.115		-0.106	0.246	-0.0784	0.353	-0.114	0.0869	-0.0833	0.213		-0.128	0.116	-0.125	0.0363	-0.0999	0.108	-0.116	0.0499
		App	-0.0853	0.0409	-0.123	0.00112	-0.112	0.00306	-0.167	3.53e-05		0.0356	0.494	0.0498	0.228	-0.0424	0.219	-0.0425	0.23		-0.0671	0.24	-0.0971	0.0186	-0.12	0.00448	-0.121	0.0094
		Arc	0.429	0.486	0.309	0.532	0.318	0.535	0.369	0.444		0.85	0.264	1	0.126	0.628	0.225	0.621	0.265		0.839	0.134	0.619	0.175	0.884	0.0663	0.892	0.0544
		Bdnf	0.0632	0.687	0.0219	0.883	-0.0258	0.893	-0.35	0.00849		0.329	0.173	0.223	0.258	-0.101	0.572	0.0445	0.801		0.284	0.123	0.123	0.332	0.176	0.225	0.00525	0.969
		Gjb1	0.532	0.316	0.698	0.0342	0.925	0.00869	0.843	0.00796		0.809	0.139	0.959	0.0445	1.25	0.00268	0.437	0.23		0.359	0.477	0.96	0.00882	0.942	0.0124	0.56	0.0613
		Gnao1	-0.19	0.00694	-0.256	0.000332	-0.244	0.000271	-0.434	9.2e-07		-0.101	0.238	-0.131	0.0632	-0.285	0.000182	-0.267	0.000354		-0.0903	0.127	-0.163	0.0159	-0.203	0.0038	-0.237	0.00177
		Map2	-0.153	0.0782	-0.269	0.00162	-0.229	0.00347	-0.325	0.000853		-0.0686	0.513	-0.0464	0.592	-0.168	0.0342	-0.171	0.042		-0.0435	0.717	-0.144	0.089	-0.0899	0.284	-0.192	0.0244
		Mapt	-0.0904	0.105	-0.166	0.00641	-0.193	0.00158	-0.303	2.32e-05		0.0201	0.851	0.0611	0.371	-0.0627	0.241	-0.174	0.00263		-0.0186	0.798	-0.0812	0.102	-0.082	0.0686	-0.182	0.00581
		Mbp	0.386	0.449	0.641	0.0666	0.851	0.0149	0.723	0.0263		0.487	0.366	0.648	0.156	0.839	0.0403	0.00556	0.987		0.183	0.731	0.707	0.0498	0.564	0.127	0.115	0.707
		Nefl	-0.285	0.212	-0.482	0.0151	-0.381	0.0579	-0.405	0.0263		-0.202	0.481	-0.0607	0.808	-0.253	0.205	-0.229	0.251		-0.262	0.264	-0.425	0.0222	-0.278	0.178	-0.441	0.0147
		NeuN	-0.127	0.19	-0.394	0.00014	-0.345	0.00024	-0.442	9.29e-05		-0.133	0.238	-0.15	0.142	-0.386	0.000233	-0.441	4.66e-05		-0.216	0.0513	-0.43	6.08e-05	-0.422	0.000407	-0.502	3.46e-05
		Olig2	0.44	0.204	0.544	0.018	0.445	0.0264	0.732	0.00177		0.422	0.173	0.55	0.0632	0.572	0.0208	0.194	0.4		0.168	0.583	0.484	0.0222	0.339	0.112	0.327	0.123
		Opalin	0.514	0.277	0.781	0.0187	0.885	0.00716	0.824	0.0108		0.536	0.298	0.551	0.205	0.863	0.0268	0.0166	0.968		0.158	0.745	0.851	0.0215	0.802	0.0392	0.3	0.325
		Smn1	-0.143	0.0322	-0.319	7.77e-05	-0.242	0.00116	-0.284	2.21e-05		-0.0377	0.722	-0.162	0.0391	-0.334	0.000199	-0.175	0.00363		-0.0506	0.464	-0.272	0.000413	-0.235	0.00123	-0.364	4.22e-06
		Snca	-0.152	0.096	-0.105	0.196	-0.118	0.074	-0.354	1.36e-05		-0.074	0.462	-0.0842	0.318	-0.296	0.0017	-0.334	0.000787		-0.152	0.0561	-0.135	0.0674	-0.212	0.00398	-0.178	0.0169
		Stx2	-0.141	0.298	0.304	0.00204	0.221	0.00678	0.529	9.97e-06		-0.129	0.314	-0.0892	0.316	0.0743	0.589	0.339	0.00148		0.0215	0.829	0.207	0.0152	0.236	0.017	0.394	0.000889
		SYP	-0.231	0.00694	-0.298	0.000454	-0.282	0.000317	-0.416	2.38e-05		-0.159	0.11	-0.152	0.0816	-0.336	0.000326	-0.303	0.000996		-0.139	0.0783	-0.243	0.00568	-0.28	0.00172	-0.351	0.000185
		Tor1a	-0.11	0.221	-0.125	0.117	-0.0776	0.222	-0.107	0.0612		-0.0979	0.329	-0.0713	0.454	-0.00785	0.922	-0.0476	0.52		-0.0284	0.745	-0.159	0.0211	-0.0598	0.337	-0.125	0.0767
Homeostatic/Growth		Anxa1	0.238	0.486	2.57	9.66e-05	1.8	5.67e-05	3.25	2.57e-08		0.576	0.11	0.415	0.169	2.56	3.67e-05	3.62	1.36e-07		0.781	0.0353	1.86	0.000335	2.42	1.93e-06	3.83	2.83e-07
		Atg12	-0.04	0.529	-0.145	0.0287	-0.12	0.0939	-0.177	0.00347		-0.0746	0.497	-0.13	0.134	-0.159	0.0227	-0.205	0.00204		-0.00337	0.975	-0.0822	0.143	-0.102	0.0829	-0.148	0.0239
		Atg5	-0.0439	0.447	-0.0767	0.144	-0.0779	0.116	0.00785	0.843		-0.0662	0.393	-0.0546	0.454	-0.085	0.136	-0.0697	0.179		-0.0577	0.344	-0.165	0.00698	-0.00666	0.894	-0.0796	0.0857
		Axl	-0.118	0.339	0.247	0.0615	0.374	0.00716	0.881	2.25e-05		-0.078	0.618	-0.0252	0.854	0.387	0.00743	0.522	0.000633		-0.0329	0.833	0.0292	0.804	0.736	0.000432	0.542	0.00088
		Bag3	0.379	0.229	0.712	0.000505	0.77	5.16e-05	1.12	1.68e-06		0.275	0.238	0.455	0.0432	0.828	0.000169	0.994	7.78e-06		0.39	0.0717	0.562	0.0048	0.904	1.23e-05	1.3	4.89e-06
		Becn1	-0.204	0.02	-0.218	0.011	-0.201	0.00598	-0.274	0.000289		-0.159	0.164	-0.187	0.0561	-0.247	0.00327	-0.274	0.00103		-0.15	0.0783	-0.256	0.00276	-0.243	0.00112	-0.293	0.000156
		Cables1	0.00653	0.962	-0.448	0.000973	-0.537	0.00024	-0.388	0.0125		0.118	0.512	0.000469	0.997	-0.552	0.000383	-0.335	0.0168		-0.0327	0.865	-0.371	0.0154	-0.426	0.00359	-0.466	0.000344
		Cd163	0.0368	0.891	0.2	0.349	0.344	0.0794	0.683	0.00655		0.488	0.167	0.493	0.0946	0.699	0.00684	0.746	0.00299		0.0533	0.867	0.0908	0.711	0.633	0.00385	1.02	0.000987
		Cd274	0.0986	0.346	0.0411	0.661	0.0625	0.482	1.33	0.000101		0.171	0.204	0.222	0.0632	0.232	0.0205	0.627	0.000205		0.214	0.0491	0.395	0.000518	0.489	3.9e-05	0.549	0.000105
		Cd31	0.206	0.217	0.3	0.0115	0.296	0.0145	0.341	0.0117		0.131	0.495	0.375	0.0391	0.468	0.00236	0.234	0.077		0.0711	0.668	0.00703	0.95	0.385	0.00448	0.221	0.0468
		Cd34	-0.142	0.388	-0.22	0.0944	-0.314	0.0167	-0.422	0.000998		-0.095	0.645	-0.253	0.127	-0.241	0.0734	-0.352	0.0146		-0.129	0.455	-0.318	0.0132	-0.241	0.0502	-0.331	0.0151
		Cd44	1.21	0.0701	3.33	2.42e-06	3.35	2.82e-07	4.7	1.02e-09		1.33	0.0405	1.5	0.00286	4	6.83e-07	4.33	4.28e-08		1.05	0.0191	3.25	7.94e-06	3.79	6.47e-07	4.41	2.6e-09
		Cdh5	-0.0353	0.668	1.07	0.00216	0.951	0.000723	1.62	6.49e-07		-0.222	0.0405	-0.113	0.25	0.776	0.0051	1.42	1.6e-06		0.228	0.154	0.417	0.036	0.848	3.91e-06	1.04	3.08e-05
		Cdk2	0.35	0.221	0.581	0.00641	0.655	0.00237	0.748	0.000877		0.0667	0.854	0.534	0.0432	0.523	0.0166	0.623	0.00264		0.0384	0.871	0.602	0.00849	0.503	0.0241	0.639	0.00139
		Cldn5	-0.0647	0.58	0.0573	0.562	0.162	0.178	0.316	0.00302		-0.148	0.314	-0.131	0.316	0.0419	0.704	-0.0151	0.925		-0.0711	0.56	-0.134	0.168	0.195	0.0449	-0.0285	0.761
		Ctla4	LC	LC	LC	LC	LC	LC	LC	LC		LC	LC	LC	LC	LC	LC	LC	LC		LC	LC	LC	LC	LC	LC	LC	LC
		Ctsd	-0.086	0.377	0.0544	0.522	0.167	0.0935	0.592	2.06e-05		-0.0108	0.921	0.0383	0.691	0.255	0.00831	0.207	0.0166		0.0215	0.836	0.0382	0.605	0.355	0.00134	0.202	0.0122
		Dock1	-0.084	0.587	0.0239	0.794	0.0778	0.328	0.255	0.01		0.0233	0.884	0.0103	0.943	0.338	0.00442	0.133	0.213		-0.0597	0.606	0.272	0.0206	0.283	0.035	0.153	0.115
		Egr1	0.307	0.358	0.192	0.458	0.134	0.619	0.147	0.547		0.245	0.618	0.303	0.38	-0.0238	0.941	-0.021	0.964		0.35	0.264	0.15	0.58	0.296	0.256	0.359	0.144
		Ehd2	-0.152	0.255	0.507	0.0287	0.522	0.0382	0.789	4.88e-06		0.436	0.0468	0.182	0.322	0.501	0.019	0.585	0.000238		0.137	0.356	0.484	0.0515	0.713	0.000508	1.11	5.72e-05
		Ep300	-0.0942	0.221	-0.0834	0.187	-0.119	0.0318	-0.0358	0.532		0.0274	0.8	-0.0386	0.635	-0.062	0.44	0.00442	0.961		0.0202	0.806	-0.0268	0.628	-0.0292	0.571	0.009	0.896
		Ercc6	-0.251	0.00159	-0.265	0.000153	-0.254	0.000442	-0.413	4.74e-06		-0.124	0.173	-0.0865	0.246	-0.206	0.00371	-0.248	0.000521		-0.105	0.123	-0.23	0.00276	-0.274	0.000177	-0.311	0.000202
		Erlec1	-0.0565	0.0807	-0.101	0.00253	-0.057	0.0701	-0.136	4.61e-05		-0.00458	0.921	-0.00591	0.881	-0.154	9.41e-05	-0.104	0.00141		-0.0556	0.149	-0.0602	0.0363	-0.137	0.000923	-0.119	0.00631
		Fancc	-0.137	0.475	-0.188	0.248	-0.00497	0.976	-0.192	0.153		-0.191	0.393	-0.0631	0.768	-0.0137	0.941	-0.274	0.0816		-0.0113	0.965	-0.0191	0.882	-0.0569	0.729	-0.0703	0.596
		Fn1	0.224	0.217	1.83	0.000122	1.36	5.97e-05	2.54	4.77e-09		0.101	0.494	0.133	0.309	1.41	0.000352	2.62	9.61e-07		0.578	0.00145	0.758	0.000491	1.24	1.19e-08	2.31	5.55e-07
		Foxp3	LC	LC	LC	LC	LC	LC	LC	LC		LC	LC	LC	LC	LC	LC	LC	LC		LC	LC	LC	LC	LC	LC	LC	LC
		Gzmb	LC	LC	LC	LC	LC	LC	LC	LC		LC	LC	LC	LC	LC	LC	LC	LC		LC	LC	LC	LC	LC	LC	LC	LC
		Hdac6	-0.2	0.0891	-0.273	0.00361	-0.267	0.00626	-0.345	0.000438		-0.0951	0.505	-0.166	0.169	-0.284	0.0149	-0.217	0.0482		-0.0884	0.509	-0.186	0.0527	-0.19	0.0516	-0.227	0.0209
		Hgf	-0.28	0.663	0.291	0.574	0.222	0.681	0.158	0.744		-0.33	0.754	-0.543	0.454	0.278	0.649	0.126	0.865		0.101	0.89	0.32	0.578	0.558	0.333	0.3	0.557
		Hspb1	0.385	0.121	1.41	4.57e-05	1.34	2.85e-05	2.1	2.94e-07		0.179	0.513	0.301	0.241	1.7	0.000408	2.13	2.88e-06		0.437	0.0353	1.01	0.0041	1.89	9.6e-07	3.03	2.56e-07
		Il10rb	-0.0982	0.637	0.503	0.0295	0.53	0.0125	1.15	0.000252		0.0814	0.821	0.0461	0.858	0.393	0.0662	0.566	0.0118		0.046	0.865	0.237	0.15	0.55	0.0143	0.804	0.000105
		Itga6	0.0599	0.4	0.191	0.000454	0.2	0.033	0.473	6.96e-06		0.237	0.00239	0.239	0.00286	0.363	2.79e-05	0.203	0.00148		0.124	0.0325	0.187	0.00192	0.368	3.48e-06	0.394	1.05e-07
		Itgb5	0.133	0.362	0.186	0.0758	0.313	0.00951	0.526	8.77e-05		0.183	0.238	0.261	0.0816	0.437	0.00173	0.388	0.00132		0.0987	0.481	0.383	0.00579	0.652	3.9e-05	0.349	0.00334
		Jun	-0.0582	0.64	0.0575	0.574	0.0436	0.648	0.128	0.179		0.124	0.423	0.0965	0.454	0.054	0.638	0.00612	0.964		0.00308	0.991	0.125	0.178	0.2	0.0658	0.291	0.00575
		Ki-67	LC	LC	LC	LC	LC	LC	LC	LC		LC	LC	LC	LC	LC	LC	LC	LC		LC	LC	LC	LC	LC	LC	LC	LC
		Map3k1	-0.0874	0.558	0.396	0.0513	0.501	0.00347	1.03	2.07e-05		0.0046	0.978	0.083	0.541	0.494	0.00931	0.829	5.43e-06		0.0237	0.871	0.238	0.0745	0.56	0.000203	0.76	3.15e-05
		Mgmt	0.0993	0.609	-0.0305	0.883	0.0938	0.551	0.854	4.15e-05		0.149	0.632	0.195	0.353	0.305	0.116	0.605	0.00446		0.142	0.578	0.227	0.153	0.332	0.0341	0.516	0.0178
		Mmp14	0.101	0.564	2.4	9.28e-05	1.97	7.31e-06	2.99	6.61e-09		-0.114	0.685	-0.124	0.569	1.66	0.000177	2.35	5.96e-08		0.411	0.0978	1.17	0.0019	1.57	4.34e-05	2.15	2.01e-06
		Msn	0.398	0.0128	1.02	1.03e-05	1.08	3.7e-07	1.77	1.06e-08		0.362	0.00941	0.501	0.000328	1.14	1.05e-06	1.38	1.48e-07		0.402	0.000571	0.731	6.18e-05	1.29	5.81e-08	1.51	8.69e-09
		Nfe2l2	0.106	0.447	0.571	0.000473	0.633	3.5e-05	1.04	1.73e-06		0.195	0.264	0.212	0.134	0.739	3.79e-05	0.879	4.66e-05		0.178	0.124	0.41	0.00294	0.735	3.73e-06	0.892	6.49e-07
		Nostrin	-0.00427	0.976	0.132	0.458	0.0526	0.757	0.23	0.153		-0.0681	0.842	-0.157	0.468	-0.0806	0.704	0.154	0.423		-0.175	0.429	-0.332	0.0715	-0.0468	0.76	-0.161	0.308
		Nr2f6	-0.147	0.229	-0.167	0.0952	-0.185	0.0514	-0.181	0.0493		-0.266	0.095	-0.313	0.0382	-0.35	0.00352	-0.317	0.00643		-0.136	0.25	-0.186	0.0582	-0.175	0.0589	-0.191	0.0429
		Pank1	0.147	0.02	-0.0761	0.248	-0.0919	0.0981	-0.228	0.0263		0.0487	0.494	0.0158	0.778	-0.169	0.000907	-0.181	0.00342		-0.0175	0.836	-0.127	0.041	-0.182	0.0198	-0.215	0.00292
		Pd-1	LC	LC	LC	LC	LC	LC	LC	LC		LC	LC	LC	LC	LC	LC	LC	LC		LC	LC	LC	LC	LC	LC	LC	LC
		Pdgfrb	-0.102	0.472	0.474	0.0223	0.303	0.0635	0.636	0.00027		-0.0395	0.854	0.0499	0.768	0.599	0.00375	1.05	4.67e-06		0.0885	0.606	0.359	0.0287	0.732	0.000264	0.842	0.000685
		Piezo1	-0.199	0.377	0.714	0.0204	0.692	0.00385	1.3	4.47e-05		-0.00829	0.978	0.123	0.596	0.255	0.315	0.683	0.00405		0.137	0.56	0.374	0.0418	0.257	0.225	1.03	4.89e-06
		Pik3r1	-0.0773	0.447	0.00715	0.918	0.102	0.102	0.0194	0.803		0.0948	0.366	0.169	0.0784	0.205	0.0135	0.101	0.166		-0.00108	0.998	0.0915	0.17	0.0933	0.121	0.133	0.0311
		Pla2g4b	-0.13	0.668	0.201	0.396	0.28	0.2	0.137	0.569		-0.197	0.683	-0.235	0.491	0.0486	0.882	0.281	0.278		-0.0265	0.954	-0.0132	0.95	0.186	0.497	0.194	0.483
		Pla2g6	-0.082	0.447	-0.179	0.045	-0.142	0.11	-0.07	0.399		-0.0939	0.494	-0.0874	0.454	-0.181	0.0592	-0.134	0.295		-0.185	0.166	-0.171	0.0599	-0.117	0.143	-0.102	0.3
		Prnp	-0.0283	0.564	-0.0759	0.121	-0.0561	0.147	-0.202	0.000384		-0.00725	0.916	-0.0356	0.475	-0.0675	0.128	-0.123	0.0152		0.0836	0.124	0.0603	0.158	0.0311	0.426	0.0334	0.453
		Ptpn6	0.398	0.0852	1.29	4.81e-05	1.53	4.28e-06	2.46	7.25e-08		0.014	0.959	0.173	0.407	1.13	3.89e-05	1.53	2.29e-06		0.381	0.0371	0.751	0.00145	1.49	4.46e-05	1.68	1.37e-06
		Scd1	LC	LC	LC	LC	LC	LC	LC	LC		LC	LC	LC	LC	LC	LC	LC	LC		LC	LC	LC	LC	LC	LC	LC	LC
		Serpina3n	LC	LC	LC	LC	LC	LC	LC	LC		LC	LC	LC	LC	LC	LC	LC	LC		LC	LC	LC	LC	LC	LC	LC	LC
		Sirt1	0.0804	0.558	0.123	0.269	0.142	0.167	0.0548	0.569		0.2	0.238	0.0271	0.859	0.0223	0.875	0.168	0.182		0.138	0.294	0.0637	0.593	0.0311	0.792	0.0955	0.401
		Src	-0.139	0.486	-0.268	0.0648	-0.311	0.0306	-0.251	0.0746		-0.0517	0.854	-0.174	0.38	-0.214	0.179	-0.332	0.0442		-0.167	0.356	-0.258	0.0879	-0.132	0.346	-0.394	0.0147
		Tfeb	-0.0565	0.767	0.313	0.011	0.437	0.00176	0.665	0.000148		-0.00927	0.962	0.135	0.38	0.405	0.00536	0.228	0.0675		-0.0775	0.606	0.296	0.0211	0.428	0.00397	0.301	0.0184
		Tjp1	-0.0105	0.891	0.153	0.0944	0.212	0.0318	0.312	0.00273		-0.019	0.872	-0.00148	0.985	0.171	0.0379	0.165	0.0253		0.0174	0.871	0.135	0.0864	0.23	0.00412	0.198	0.0151
		Tpd52	0.323	0.358	0.594	0.00331	0.776	0.000442	0.982	0.000148		0.446	0.159	0.5	0.0632	0.833	0.000986	0.521	0.0128		0.145	0.581	0.598	0.00823	0.646	0.00681	0.466	0.0116
		Ubqln1	0.00585	0.891	-0.0776	0.0439	-0.0618	0.0736	-0.126	0.0125		0.0479	0.381	0.0413	0.401	-0.0739	0.0591	-0.0689	0.0917		-0.00387	0.95	-0.0401	0.216	-0.0306	0.45	-0.105	0.0178
		Ulk1	-0.168	0.0183	-0.202	0.00399	-0.18	0.00274	-0.259	0.000188		-0.099	0.262	-0.137	0.1	-0.243	0.00326	-0.172	0.0127		-0.142	0.116	-0.145	0.0289	-0.255	0.000733	-0.32	0.000124
		Vegfa	-0.421	0.00884	-0.47	0.0006	-0.457	0.00147	-0.5	0.000219		-0.2	0.272	-0.184	0.256	-0.429	0.00569	-0.293	0.0323		-0.359	0.0184	-0.418	0.00274	-0.529	0.000413	-0.532	0.00015
		Vps35	-0.0995	0.121	-0.123	0.0276	-0.0626	0.24	-0.0628	0.179		-0.0542	0.513	-0.00248	0.974	-0.0806	0.188	-0.0808	0.178		-0.0203	0.798	-0.071	0.213	-0.09	0.0947	-0.124	0.0248

## Sheet: Table S3
Table S3: Full dataset for normalized gene counts. The columns in gray represent the outlier that was excluded from data analysis.
Probe Name	Class Name	2 Week : Uninjured	2 Week : Uninjured	2 Week : Uninjured	2 Week : Uninjured	2 Week : Craniotomy-Only	2 Week : Craniotomy-Only	2 Week : Craniotomy-Only	2 Week : Craniotomy-Only	2 Week : Stab Wound	2 Week : Stab Wound	2 Week : Stab Wound	2 Week : Stab Wound	2 Week : Implant	2 Week : Implant	2 Week : Implant	2 Week : Implant	8 Week : Uninjured	8 Week : Uninjured	8 Week : Uninjured	8 Week : Uninjured	8 Weeks : Crainiotomy-Only	8 Week : Craniotomy-Only	8 Week : Craniotomy-Only	8 Week : Craniotomy-Only	8 Weeks : Stab Wound	8 Week : Stab Wound	8 Week : Stab Wound	8 Week : Stab Wound	8 Weeks : Implant	8 Week : Implant	8 Week : Implant	8 Week : Implant	16Week : Uninjured	16Week : Uninjured	16Week : Uninjured	16Week : Uninjured	16Week : Craniotomy-Only	16Week : Craniotomy-Only	16Week : Craniotomy-Only	16Week : Craniotomy-Only	16Week : Stab Wound	16Week : Stab Wound	16Week : Stab Wound	16Week : Stab Wound	16Week : Implant	16Week : Implant	16Week : Implant	16Week : Implant
AIM2	Endogenous	20	20	20	20	20	25.76	23.01	20	20	20	26.31	23.16	36.26	20	89.42	29.06	20	20	20	20	20	20	20	20	20	26.76	20	20	20	20	27.62	20	20	20	20	20	20	23.3	20	20	20	25.24	20.67	20	20	20	20	20
ATG12	Endogenous	1694.05	1787.52	1671.7	1691.33	1627.62	1826.94	1445.25	1487.21	1476.23	1980.83	1584.17	1480.52	1594.33	1683.07	1401.87	1557.85	2184.59	1955.98	1565.21	1520.95	2305.07	1697.39	1726.78	1413.73	1999.55	1750.77	1545.29	1447.58	2073.37	1584.43	1529.74	1467.12	1859.19	1803.61	1655.13	1704.63	1780.25	1596.71	1556.11	1719.36	1659.31	1472.85	1799.47	1640.31	1356.55	1693.41	1617.99	1709.92
ATG5	Endogenous	702	691.94	694.05	671.96	735.48	648.56	695.78	621.25	658	642.99	740.71	657.55	716.14	715.5	734	694.17	766.71	718.7	661.37	658.85	862.51	682.01	632.01	742.47	908.88	651.12	725.6	639.27	777.51	675.16	675.61	682.36	664.45	725.38	660.2	682.59	691	641.29	572.82	636.8	770.71	687.1	675.6	701.74	656.16	677.16	714.32	647.22
Aif1	Endogenous	940.44	894.46	670.01	630.35	1314.3	670.96	1426.84	1119.65	1704.65	703.8	1982.89	1153.82	1866.28	1550.82	3928.97	1186.55	540.9	646.74	604.25	628.03	640.58	666.71	574.64	734.46	492.56	1046.13	1228.44	787.63	647.93	1032.11	1216.1	795.63	639.99	641.11	603.73	619.87	674.93	961.94	677.99	855.7	666.01	1050.73	2240.6	1082.43	1204.76	849.79	2406.79	852.56
Akt1	Endogenous	938.66	828.36	883.11	920.56	960.29	784.09	863.01	917.9	867.1	829.89	839.36	880.87	864.59	872.62	829.95	940.36	1034.53	879.4	878.45	842.83	1235.76	930.12	835.66	884.91	1213.8	843.53	892.14	853.26	1308.82	873.83	915.28	853.63	762.96	889.99	890.2	877.22	869.16	851.95	839.32	858.68	897.4	791.49	867.94	931.55	813.93	883.7	839.06	911.39
Aldh1l1	Endogenous	117.44	130.79	111.11	113.38	120.04	117.61	120.44	119.86	139.78	110	106.87	134.82	130.31	149.2	129.48	111.39	20	102.53	143.45	129.07	146.27	133.34	137.68	147.78	140.73	118.5	207.62	107	20	161.58	200.22	160.4	88.03	112.63	124.24	121.76	108.3	195.74	98.02	152.23	126.69	188.12	116.04	214.03	216.33	113.03	152.56	222.14
Anxa1	Endogenous	20	49.22	23.22	32.25	63.07	24.64	407.34	61.93	57.96	38.45	177.57	59.55	248.16	140.16	429.41	74.26	20	27.6	46.97	37.57	20	32.79	27.73	39.17	20	68.81	302.79	44.96	20	317.38	464.55	72.5	37.73	31.5	24.64	74.72	37.73	196.68	35.74	75.62	43.99	212.21	77.89	170.17	927.47	70.9	174.99	146.5
Apoe	Endogenous	31466.2	36528	33749.9	31653.7	38110.7	34473.2	62767.1	37276.1	46457.5	33743.9	51763.1	37166.9	49571.5	58628.1	82898.7	38156.9	15591.5	30786	36130.6	34821	16453.3	34552.1	37266.3	31151.8	18758.2	46916.7	60087.8	33262	18433.6	52723.3	60055.5	39619.4	32281.8	38582.3	35229	35720.7	30463.3	52286.8	33831	37444.8	37982.9	57567.4	48709.8	46704.1	68078.3	35424.9	42487.7	45587.7
App	Endogenous	34408.5	35007.7	34162.8	31821.1	34635.7	31006.4	32692.3	33593.6	33849.9	31046.7	32774.4	35339	32479.2	33386.6	29784.9	32348.4	35431.4	38801.2	35436.2	36199.4	37758.8	38351.3	36079.8	37048.9	36613.4	34563.1	33590.8	36450.2	32850	34438	33559.7	36610.9	30073.3	33841.7	36255.8	37317.4	32257.5	31237.8	34583.6	36362.2	33659.5	30026	32660	35983.3	29144.8	34256.6	32639.7	36347.7
Arc	Endogenous	8801.21	2016.76	3544.07	3466.91	7589.78	2279.47	3597.02	2941.46	8990.35	1983.51	2687.42	2855.18	8730.85	1884.27	2535.48	3954.36	1648.95	2659.9	6830.81	8411.95	1558.57	5643.02	7134.68	7118.48	2685.61	4576.99	4086.52	6687.64	2708.34	2344.5	4573.45	8360.49	4876.09	6589.87	5706.71	6518.74	5054.28	6470.71	5310.57	3507.37	9669.92	6615.22	2877.25	5275.3	7115	7058.27	3061.88	7340.39
Atrn	Endogenous	6083.08	7107.87	5826.06	5811.48	5973.35	6240.26	5352.95	5974.81	6319.72	6295.73	5942.91	6884.85	5941.06	6035.98	5383.94	5784.23	7036.91	6392.43	6524.88	6288.01	7888.69	6541.44	6213.93	6303.9	7980.59	6402.94	6202.78	6185.03	7652.04	5773.87	5561.72	6259.94	5514.69	6227.57	6157.46	6377.61	6100.21	6153.79	6287.73	6397.85	6412.01	6474.13	5511.29	5722.66	5343.72	6261.91	4961.65	6217.65
Axl	Endogenous	584.55	651.16	577.13	529.45	732.43	558.95	1067.06	658.21	906.88	546.41	1072.01	767.56	942.77	1059.12	1901.14	770.85	372.85	573.78	630.91	596.24	474.13	607.69	650.17	608.04	486.69	786.19	1084.62	623.09	466.51	956.27	1121.42	659.7	497.46	659.22	656.1	679.82	522.62	767.13	568.73	735.3	664.25	810.99	1779.6	975.41	1049.38	576.46	1265.31	806.93
BAG3	Endogenous	212.65	471.14	151.75	169.55	281.78	341.64	418.85	216.74	386.39	356.82	300.89	268.81	439.66	521.08	447.11	264.75	162.79	203.09	241.19	255.26	201.76	300.57	263.89	227.02	252.14	346.59	409.84	268.84	252.69	398.99	412.27	336.2	178.16	226.83	299.81	304.4	224.98	404.54	279.77	226.86	271.86	432.45	339.39	394.73	609.55	250.72	641.63	383.05
BAX	Endogenous	220.65	192.67	217.25	199.71	181.07	171.38	223.23	212.74	185.24	199.42	259.78	220.84	211.9	195.55	303.66	214.71	404.36	195.2	205.65	219.62	494.3	214.22	200.79	181.61	428.06	179.66	198.97	196.91	453.55	204.44	241.64	225.64	196.33	187.45	172.5	185.41	200.52	209.72	219.53	203.97	194.44	215.65	209.83	219.29	225.89	210.65	236.91	188.52
Bad	Endogenous	537.4	502.08	446.95	489.92	547.29	506.3	484.05	549.34	504.58	506.16	527.78	509.5	509.91	560.65	449.9	549.69	582.91	532.37	507.77	497.99	524.57	558.51	496.23	497.65	504.28	485.48	528.79	506.2	447.07	478.13	511.89	454.91	549.86	533.99	483.6	462.13	551.26	542.49	489.09	438.79	545.48	432.45	509.48	447.36	488.83	542.55	488.18	457.5
BatF3	Endogenous	23.13	20	20	20	20	20	28.38	20	30.68	20	34.53	23.99	27.2	32.78	48.44	25.02	20	20	20	20	20	25.14	20	20.48	20	20	30.28	20	20	23.91	27.62	20	20	20	20	20	20	29.83	20	20	20	28.68	26.23	20	20	20	40.38	25.22
Bcl2a1a	Endogenous	20	20	20	20	20	20	20	20	20	20	20	20	20	20	20	20	20	20	20	20	20	20	20	20	20	20	20	20	20	20	20	20	20	20	20	20	20	20	20	20	20	20	20	20	20	20	20	20
Bdnf	Endogenous	1081.02	731.32	909.65	1042.26	905.36	1209.74	762.52	779.06	607.99	1355.73	862.38	712.97	788.67	671.42	602.67	766.82	861.23	859.68	1035.86	1495.91	837.29	779.29	1177.96	1193.83	791.61	584.87	860.78	1077.14	874.7	772.43	896.54	1118.24	1268.8	1277.49	801.9	1036.8	913.18	941.43	922.02	1144.25	1207.09	832.78	1218.46	810.51	818.71	1048.1	805.85	946.22
Becn1	Endogenous	1558.81	1364.19	1398.89	1497.86	1606.25	1318.4	1261.91	1600.07	1370.54	1389.71	1481.41	1589.7	1385.83	1332.66	1313.38	1511.84	2095.32	1631.63	1458.58	1413.07	2168.89	1491.91	1446.63	1468.03	2105.09	1321.36	1442.56	1470.96	1969.7	1408.84	1356.16	1388.28	1521.03	1589.38	1387.15	1539.52	1474.22	1245.3	1368.23	1531.3	1416.48	1300.79	1463.27	1480.66	1271.69	1388.23	1392.74	1414.52
Bid	Endogenous	103.21	136.42	125.21	87.37	116.98	110.89	123.51	84.9	125.01	121.62	110.16	97.6	171.1	145.81	217.03	118.66	126.03	125.21	104.09	79.95	176.54	120.23	102.31	70.33	140.73	108.31	143.82	89.01	142.54	107.17	146.96	86.99	104.1	131.53	92.41	115.3	108.99	127.7	98.02	146.26	105.58	133.06	125.58	128.07	158.96	86.31	169.61	108.07
Blnk	Endogenous	65.84	90.01	50.58	50.97	94.61	59.37	128.88	106.87	105.69	67.07	147.98	119.1	125.78	142.42	353.03	108.97	141.79	56.19	62.2	70.32	211.84	78.69	59.28	56.09	129	103.21	114.63	83.62	174.94	87.38	119.34	82.46	64.98	74.82	61.61	54.42	53.1	90.41	80.66	89.55	79.18	73.41	213.01	119.3	118.32	87.34	137.3	82.85
C1qa	Endogenous	1466.27	1416.23	1007.5	962.16	2590.96	1067.49	3880.08	2558.92	4248	1308.33	6173.1	3262.94	4275.34	4729.31	14556.2	3315.08	561.9	1014.47	1002.85	913.15	655.71	1197.9	1013.5	1117.27	480.83	2340.74	2831.05	1344.18	790.47	2431.06	2759.65	1405.5	1027.76	1228.66	1107.87	1059.86	1141.65	1862.36	1267.14	1602.94	1069.84	2223.04	5762.45	2464.85	2588.79	1726.29	6895.52	1918.85
C1qb	Endogenous	856.81	841.02	568.01	547.13	1413.99	655.28	2045.14	1291.45	2102.41	780.71	3139.57	1631.88	2324.07	2632.55	6885.48	1594.17	346.59	536.32	582.67	495.1	317.77	571.62	613.84	500.32	392.87	1167.18	1403.63	676.14	388.76	1196.98	1384.76	703.2	524.01	652.14	628.37	417.86	551.96	987.11	617.75	679.58	554.28	1049.58	2750.88	942.08	1210.73	851.84	3826.46	817.73
C1qc	Endogenous	601.46	565.37	367.34	364.06	1078.3	384.21	1606.34	747.1	1692.15	538.36	2572.33	1165.4	1996.59	2054.95	6223.2	1237.4	152.29	360.83	384.64	344.84	211.84	342.1	355.68	387.26	134.87	654.95	1086.78	473.84	239.73	1156.59	1260.49	506.56	366.81	415.85	397.35	338.53	394.76	660.87	436	487.55	409.11	845.4	1846.37	735.07	1309.93	624.75	2988.3	660.43
C3	Endogenous	361.23	479.58	76.29	91.54	1406.87	97.45	1931.6	1288.45	2728.58	244.14	3612.28	1832.04	2645.88	2538.73	9040.92	1869.42	20	149.85	168.83	104.03	282.46	245.92	234.25	267.97	240.41	1306.07	907.28	525.09	408.2	844.98	1345.31	613.49	162.09	96.88	125.26	106.08	233.36	728.91	189.92	409.94	183.88	911.93	4191.09	750.86	579.67	295.94	2772.92	583.58
C3ar1	Endogenous	61.39	60.47	55.56	36.41	90.54	45.93	126.57	87.89	102.28	53.66	143.04	113.31	163.17	123.21	331.61	96.86	20	53.24	53.32	47.2	20	54.65	53.54	44.51	20	110.86	103.81	63.84	20	89.03	107.51	50.75	37.03	60.65	58.53	53.5	42.62	82.03	45.95	59.7	55.43	82.59	201.88	92.98	109.96	55.49	249.47	76.85
C4A	Endogenous	436.86	240.49	116.92	134.18	680.55	122.09	2251.49	559.33	1062.57	266.5	2121.82	768.38	1409.63	1854.88	4627.58	885.47	141.79	134.08	112.98	127.15	272.37	142.09	193.14	181.61	234.55	490.57	2015.69	359.65	440.59	1652.86	2617.63	404.16	136.94	180.36	151.96	272.11	148.82	890.17	188.9	597	177.72	1686.21	2639.6	1419.26	2741.78	478.84	2629.34	774.51
C5AR1	Endogenous	20	20	24.88	20	24.41	20	52.93	32.96	36.37	20	58.37	26.47	132.58	45.21	229.14	51.66	20	20.7	20	20	20	20	25.82	23.15	20	30.58	62.72	20	20	43.69	98.63	24.47	27.25	20	20.54	28.6	27.25	42.88	20	21.89	20.24	66.53	38.95	20	71.71	35.96	67.3	43.23
CASP8	Endogenous	31.14	32.35	37.31	28.08	50.86	35.84	104.33	43.95	47.73	35.77	76.45	51.28	84.99	76.86	183.5	55.7	20	22.68	20	29.86	20	38.25	32.51	36.5	20	43.32	82.18	33.27	20	58.53	93.7	41.68	36.33	40.96	31.83	38.74	30.74	48.47	36.76	31.84	27.27	67.68	68.35	75.44	89.64	40.07	81.66	37.22
CD11c	Endogenous	20	20	20	20	20	20	30.68	20	20	20	27.13	21.5	80.45	20	92.22	39.55	20	20	25.39	25.04	20	21.86	20	20	20	26.76	74.62	20	20	23.91	83.84	26.28	20	20	26.7	20	20	20.51	20	20	25.51	27.53	20	38.6	46.61	20.55	52.05	52.83
CD127	Endogenous	20	20	20	20	20	20	20	20	20	20	20	20	20	20	20	20	20	20	20	20	20	20	20	20	20	20	20	20	20	20	20	20	20	20	20	20	20	20	20	20	20	20	20	20	20	20	20	20
CD14	Endogenous	20	20	20	20	33.57	20	82.08	20	20	20	63.3	28.95	175.64	67.82	212.38	49.24	20	20	20	20	20	20	20	21.37	20	20	103.81	20	20	49.46	156.82	26.28	20	20	20	20	20	53.13	20	22.88	20	67.68	40.54	54.38	105.18	48.3	128.33	66.04
CD163	Endogenous	31.14	40.79	32.34	21.84	36.62	33.6	39.12	26.97	36.37	38.45	41.1	35.57	49.86	49.73	64.27	25.02	20	51.27	38.08	33.71	20	45.9	44.94	32.94	20	57.34	51.91	35.07	20	52.76	56.22	39.87	24.45	33.08	28.75	37.82	26.55	45.67	29.61	24.87	38.71	47.03	38.95	59.65	95.62	31.85	68.2	42.03
CD19	Endogenous	20	20	20	20	20	20	20	20	20	20	20	20	20	20	24.22	20	20	20	20	20	20	20	20	20	20	20	20	20	20	20	20	20	20	20	20	20	20	20	20	20	20	20	20	20	20	20	20	20
CD27	Endogenous	20	20	20	20	20	20	20	20	20	20	20	20	20	20	20.49	20	20	20	20	20	20	20	20	20	20	20	20	20	20	20	20	20	20	20	20	20	20	21.44	20	20	21.12	20	20	20	26.29	20	20	20
CD274	Endogenous	148.58	127.98	143.45	133.14	116.98	118.73	135.78	161.81	143.19	112.68	150.44	134.82	327.48	137.9	670.66	143.68	162.79	161.68	135.83	137.74	161.41	142.09	144.38	162.03	20	146.53	173.02	136.67	136.07	168.17	270.24	155.86	137.64	134.68	156.07	167.88	162.09	165.92	148.05	199.99	146.93	175.5	195.53	207.01	147.01	206.54	245.88	153.7
CD28	Endogenous	23.13	20	21.56	24.96	20.35	20	42.96	20	20	20	34.53	24.81	26.06	29.39	59.61	24.22	20	37.46	25.39	20	20	20	20	20	20	20	32.44	20	20	33.8	33.53	22.65	23.06	33.08	20	35.05	20.26	31.69	20.42	29.85	28.15	22.94	31	35.09	33.47	26.72	23.33	32.42
CD31	Endogenous	93.42	127.98	121.89	94.66	121.05	110.89	112	115.86	111.37	101.95	124.96	123.24	90.65	134.51	139.72	116.23	110.28	116.33	99.02	94.4	136.19	132.25	108.04	122.86	20	140.16	140.58	110.59	20	103.05	122.3	106.93	85.24	101.6	91.38	118.07	97.82	101.6	84.75	93.53	132.85	128.47	95.38	136.84	113.54	116.11	101.4	108.07
CD34	Endogenous	2147.81	1438.73	1738.03	1995.06	2198.3	1662.28	1462.13	1614.06	1318.27	1865.47	1549.65	1764.22	1430.02	1397.09	1549.98	1656.33	1570.18	2073.3	1792.44	1806.07	2052.88	1636.18	1642.64	1802.77	1430.76	1596.59	1867.54	1664.27	1548.55	1492.93	1804.92	1451.71	1725.74	2181.66	1515.49	1963.83	1555.97	1667.55	1595.93	1660.65	1698.9	1439.59	1832.86	1866.62	1263.32	1691.35	1500.43	1970.49
CD3E	Endogenous	20	35.16	20	20	20	88.49	47.56	23.97	20	154.71	40.28	31.43	24.93	41.82	100.6	32.29	20	20	20	20	20	20	20	22.26	158.32	20	38.93	20	20	35.45	67.07	20	20	20	20	20	23.76	41.01	20	27.86	20	49.32	40.54	64.91	98.01	20	28.72	32.42
CD4	Endogenous	140.58	109.7	78.78	66.57	335.7	72.81	448.76	250.7	529.58	93.01	570.53	369.72	537.11	550.47	1532.28	285.74	120.78	114.36	91.4	92.47	181.58	77.6	105.17	128.2	20	219.17	400.11	141.16	129.59	344.59	494.13	151.33	71.96	125.23	116.02	109.77	90.83	212.52	121.51	194.02	122.29	292.51	863.18	256.13	398	200.37	647.91	274.98
CD40	Endogenous	20	20	20	20	20	20	21.48	20	23.87	20	39.46	20	20	29.39	62.41	20	20	20	20	20	20	20	20.08	20	20	25.48	33.52	20	20	22.26	32.55	20	20	20	20	23.06	20	30.76	20	20	20	26.38	20	20	49	20	31.41	20
CD40L	Endogenous	20	20	20	20	20	20	20	20	20	20	20	20	20	20	30.74	20	20	20	20	20	20	20	20	20	20	20	20	20	20	20	20	20	20	20	20	20	20	20	20	20	20	20	20	20	28.68	20	20	20
CD44	Endogenous	40.04	184.24	20.73	28.08	169.88	82.89	667.39	218.74	288.65	100.16	568.89	192.72	660.62	715.5	1323.63	228.43	20	23.66	125.67	71.28	20	88.53	98.48	59.65	20	328.75	909.44	121.38	20	611.68	887.67	206.61	67.07	40.17	42.1	93.16	82.44	583.5	88.83	320.39	50.15	634.34	253.55	614.02	864.13	206.54	848.93	456.3
CD45	Endogenous	43.6	30.94	35.66	29.12	77.31	43.69	152.66	62.92	115.92	42.93	171	97.6	231.16	157.12	485.3	80.72	20	36.48	20	25.04	20	34.98	33.46	37.39	20	63.71	161.13	42.26	20	93.98	195.29	42.59	34.93	30.72	33.88	37.82	34.93	72.7	36.76	43.78	29.03	98.65	183.6	96.49	152.98	60.63	173.2	73.25
CD86	Endogenous	20	20	20	20	20	20	20	28.97	20	20	20	20	20	20	42.85	20	20	20	20	20	20	20	20	20	20	20	20	20	20	20	20	20	20	20	20	20	20	20	20	20	20	20	20	20	20	20	20	20
CD8a	Endogenous	20	20	20	20	20	20	20	20	20	20	20	20	26.06	20	42.85	20	20	20	20	20	20	20	20	20	20	20	20	20	20	20	20	20	20	20	20	20	20	20	20	20	20	20	20	20	33.47	20	20	20
CD9	Endogenous	1298.12	3355.64	1393.08	991.29	2173.89	2082.33	3000.96	2818.61	2963.83	1530.11	3589.26	2659.15	2930.3	3519.86	5413.74	2151.93	982.02	1273.75	2165.65	1623.05	1523.26	1901.77	1468.62	1953.22	1430.76	3499	2533.67	2448.3	1224.59	2229.09	2421.35	2116.85	1564.35	909.68	1690.04	1476.79	2007.32	3328.57	1903.27	1668.61	1361.94	4139.82	2203.24	2608.7	2491.98	1538.25	2754.08	2396.76
CSF1R	Endogenous	600.57	693.35	463.53	498.25	830.08	500.7	1083.17	903.91	1094.39	524.05	1606.37	1062.83	1281.58	1296.49	3149.32	968.61	315.09	558.01	490	499.92	383.34	554.14	495.28	513.68	357.69	857.55	955.94	638.37	453.55	817.77	893.58	629.8	520.52	533.21	601.68	536.85	591.09	808.14	554.44	664.66	461.9	916.52	2198.47	917.52	769.71	599.06	1538.12	731.28
CTLA4	Endogenous	20	20	20	20	20	20	20	20	20	20	20	20	20	20	20	20	20	20	20	20	20	20	20	20	20	20	20	20	20	20	20	20	20	20	20	20	20	20	20	20	20	20	20	20	20	20	20	20
CTSD	Endogenous	3638.1	4130.55	3289.5	3384.74	4087.35	3256.23	4448.52	4166.98	4983.27	3235.51	4924.34	4243.06	5260.04	5760.18	7826.27	4231.22	2730.74	3986.89	3751.17	3636.22	2804.42	4095.37	3648.61	4028.4	2990.52	4727.34	5088.96	3924.65	2986.95	4199.33	4907.81	4145.81	3702.31	3734.81	3782.57	4305.86	3638.75	4089.17	3718.73	4262.58	3897.53	4472.47	6437.25	4770.05	4260.87	3877.99	5063.05	4440.5
Cables1	Endogenous	750.93	919.78	1103.69	842.54	734.46	722.49	612.16	571.31	690.95	646.56	491.61	655.07	725.21	759.58	411.71	857.22	840.23	1013.48	1051.09	865.95	998.7	1061.28	890.16	747.81	897.16	606.53	668.29	571.84	881.18	623.22	841.31	677.83	656.76	990.8	1029.84	840.32	598.77	559.27	950.61	674.61	885.96	544.86	675.6	577.18	580.86	714.15	690.09	624.41
Casp3	Endogenous	415.5	473.95	449.43	389.03	474.04	413.33	510.9	469.43	530.72	426.57	554.91	480.55	481.58	480.39	723.76	457.67	404.36	388.44	373.21	393.96	418.65	375.98	355.68	445.13	375.28	386.09	467.15	406.4	492.43	427.85	501.04	421.38	412.22	430.82	377.85	403.1	403.14	437.16	324.7	365.16	381.83	518.48	494.38	468.41	507.96	428.49	454.97	429.88
Ccl5	Endogenous	24.91	30.94	31.51	20	21.36	23.52	42.96	27.97	53.41	31.3	62.48	25.64	46.46	58.78	87.56	34.71	20	23.66	27.93	23.12	20	21.86	20.08	20	20	20	77.86	20	20	66.77	67.07	22.65	26.55	23.63	20	35.97	22.36	48.47	20	40.79	25.51	63.09	115.25	110.52	112.35	32.88	78.97	67.24
Ccs	Endogenous	371.91	392.38	438.65	474.32	435.39	386.45	550.02	528.36	450.03	385.43	479.28	559.13	470.25	451	562.61	567.45	514.64	410.12	403.68	423.82	534.66	413.14	392.02	429.1	533.6	472.73	508.25	431.58	537.78	480.61	457.64	483.9	384.97	459.17	416.86	547.92	367.51	463.26	402.3	576.1	487.41	441.63	408.54	605.25	492.42	465.48	441.51	539.15
Cd36	Endogenous	21.35	20	20	20	24.41	20	20	20	20	20	20	76.09	351.27	20	182.57	153.36	20	20	27.93	20	20	29.51	21.99	20	20	20	140.58	20	20	46.16	312.66	20	20	20	20	22.14	20.96	32.62	20	20	20	111.27	21.46	35.09	167.33	132.55	20	171.71
Cd68	Endogenous	51.6	59.07	40.63	33.29	160.73	24.64	463.34	135.84	392.07	82.27	496.54	216.7	788.67	478.13	2037.14	293.01	20	36.48	43.16	29.86	20	34.98	44.94	35.61	20	164.37	511.49	68.33	20	253.08	694.35	94.24	30.04	48.83	37.99	46.12	37.73	205.06	44.93	119.4	48.39	426.71	541.27	278.94	668.11	187.01	383.18	390.25
Cd74	Endogenous	121.89	268.62	132.67	99.86	489.3	91.85	2964.91	557.33	2575.16	317.47	1753.52	801.47	2997.16	2130.68	9119.16	1703.95	105.03	72.95	125.67	88.62	237.06	134.44	110.91	139.77	222.82	832.06	3325.24	297.61	349.88	3029.55	6395.14	563.65	128.56	192.96	59.55	627.25	135.54	1851.17	114.36	855.7	164.52	2325.14	2793	2292.92	8374.73	388.42	3419.04	2110.98
Cd83	Endogenous	1308.79	1067.45	1476.83	1512.42	1352.96	1115.65	1270.35	1295.44	1189.85	1091.92	1184.64	1167.05	1240.79	1204.93	1369.27	1361.71	1491.4	1536	1407.8	1193.45	1472.83	1313.75	1256.36	1140.42	1055.48	1145.52	1376.59	1053.77	1030.21	1254.69	1398.57	1215.2	1305.83	1410.6	1423.08	1400.23	1388.28	1414.94	1343.72	1421.85	1295.95	1335.2	1879.75	1135.06	1286.03	1450.91	1458.25	1364.09
Cd84	Endogenous	100.54	104.07	63.85	62.41	167.85	78.41	234.74	136.84	181.83	71.54	270.47	153.84	261.76	212.5	662.28	165.47	20	79.86	72.36	60.68	110.97	72.14	87.01	72.11	20	146.53	206.54	96.21	20	134.37	239.67	86.09	80.35	107.11	100.62	88.55	81.75	115.58	99.04	114.42	78.3	193.86	436.36	135.08	169.72	127.42	209.09	129.68
Cdh5	Endogenous	189.51	196.89	213.94	179.95	274.66	150.1	964.27	265.68	302.29	169.02	758.79	301.89	523.51	513.17	1132.68	264.75	20	176.47	167.56	169.53	131.14	198.92	183.58	170.04	199.37	215.34	626.12	179.82	220.3	647.13	687.45	254.64	173.27	263.85	171.47	321.92	164.19	395.21	156.22	345.26	240.19	441.63	294.88	450.87	720.7	237.36	371.52	295.39
Cdk2	Endogenous	34.7	74.54	47.27	39.53	43.74	58.25	72.88	50.94	70.46	42.93	72.34	51.28	53.26	72.34	85.7	42.78	20	36.48	39.35	46.24	20	59.02	52.59	52.53	20	66.26	55.15	44.06	20	63.48	57.21	54.37	35.63	40.17	43.12	38.74	60.09	78.3	41.86	47.76	37.83	81.44	45.3	52.63	63.35	47.27	53.84	73.25
Cflar	Endogenous	451.98	362.85	383.93	376.54	439.46	373	408.11	417.5	426.16	421.21	400.36	440.02	419.26	409.18	543.98	438.3	619.67	398.29	377.02	342.91	539.7	316.96	377.67	381.92	469.1	409.02	407.68	379.43	544.26	421.25	445.81	407.78	388.47	417.43	391.19	416.01	393.36	416.65	361.46	420.88	378.32	404.92	567.5	470.16	444.61	449.04	516	475.51
Cldn5	Endogenous	2025.02	1784.7	2175.86	1940.97	2442.44	1731.73	2151.77	2316.21	2526.3	1544.42	2829.64	2390.34	2438.52	2381.61	3098.09	2429.6	1475.65	1989.5	1840.68	1773.32	1669.54	2011.07	1856.82	1798.32	1512.85	2062.96	2513.12	1838.7	1470.8	1956.22	2275.38	1922.93	1960.5	1978.46	1903.61	2027.48	1846.62	2175.55	1794.02	1744.23	2049.94	2249.43	2826.38	2384.15	1981.63	1896.86	2355.64	1905.64
Clec7a	Endogenous	20	20	20	20	20	20	41.42	20	38.64	20	34.53	24.81	107.65	42.95	212.38	36.32	20	20	20	20	20	20	20	20	20	20	38.93	20	20	28.85	96.66	20	20	20	20	20	20	20	20	20	20	33.27	29.41	20	34.66	20	49.36	38.43
Cotl1	Endogenous	177.06	327.69	133.5	170.59	192.26	254.27	319.89	254.69	255.7	253.08	327.19	258.06	366	334.58	640.86	240.54	147.04	188.3	220.88	178.2	216.89	181.43	196.96	194.08	357.69	228.08	272.51	226.58	187.9	273.69	303.78	218.39	228.47	189.02	195.08	203.85	224.98	224.64	198.09	272.63	196.2	262.68	398.21	294.73	267.72	243.53	415.49	249.76
Ctss	Endogenous	6428.3	6323.11	4516.73	4019.25	8063.82	5534.58	7696.49	7260.26	9760.85	5489.09	10306.6	7292.61	8665.12	10121	16736.8	6739.12	2184.59	5217.26	4498.86	4805.59	2219.33	5296.54	4905.93	5413.64	2433.46	8221.25	7412.84	5456.75	2701.86	6345.16	7029.33	5612.02	5124.82	4405.06	5077.31	4272.65	5182.84	5757.65	5122.69	5519.26	3896.65	6867.58	15201.8	6154.23	4712.65	4776.07	11452.5	5779.37
Cx3cr1	Endogenous	606.8	541.46	462.7	457.68	774.14	482.78	803.17	775.07	946.65	463.24	1195.32	819.66	918.98	876.01	1830.35	765.2	383.35	461.39	464.61	445.98	393.43	490.74	439.82	504.77	392.87	754.34	615.3	575.44	498.91	578.71	490.19	560.93	486.28	501.7	509.27	450.14	526.11	587.23	511.55	622.87	442.54	666.45	1446.57	549.11	487.64	560.02	1257.24	617.2
Cycs	Endogenous	11925.9	11064	11423.3	11203.8	11563.2	10268.3	9524.54	10475.4	11450.7	9998.05	10613.2	11296.6	10775	10066.8	8687.89	11688.7	9536.59	12034.6	10669.6	11088.8	9805.38	11645.6	10187.6	11669.5	9915.63	8941.18	10353.1	10073.7	8824.79	9734.96	10066.1	10743.8	9800.4	11229.6	10270.6	11599.4	9673.98	8649.99	10042.2	10707.2	11751.5	8467.76	8855.1	10212	8340.07	10648.5	8535.04	9845.22
DR4	Endogenous	20	20	20	20	20	20	41.42	20	47.73	20	24.66	20	63.46	26	89.42	28.25	20	20	20	20	20	20	20	20	20	20	55.15	20	20	51.94	91.73	20	20	20	20	20	20	30.76	20	20	20	41.29	32.59	20	121.91	20	67.3	32.42
Ddit3	Endogenous	656.62	687.72	564.7	567.94	640.87	576.87	546.95	591.29	703.45	606.32	538.47	617.85	758.07	672.55	585.9	620.72	724.7	583.64	600.44	555.79	832.25	657.97	666.43	580.45	803.34	581.04	623.95	538.57	861.75	510.28	610.52	607.15	535.89	620.63	559.58	621.71	537.29	604.94	626.94	561.18	719.68	579.28	574.66	578.93	674.09	624.75	567.15	563.17
Ddx58	Endogenous	125.45	119.54	101.99	95.7	175.99	80.65	166.46	117.86	239.79	92.11	239.23	157.98	329.74	180.85	324.15	143.68	20	103.52	120.6	117.51	20	114.76	130.99	116.62	20	149.08	238.98	123.18	136.07	178.89	209.09	156.77	104.1	115.78	106.78	109.77	99.91	168.71	120.49	118.4	114.37	177.8	373.57	329.82	243.82	126.39	254.86	154.9
Dock1	Endogenous	409.28	694.75	409.63	406.71	445.56	533.18	576.11	511.38	557.99	522.26	535.18	521.91	641.36	682.72	620.36	488.34	609.17	455.48	592.82	503.77	746.5	525.72	505.8	496.76	856.11	716.11	676.94	539.47	732.16	567.17	632.22	477.56	512.83	440.27	522.62	470.43	607.85	804.41	514.62	523.37	512.05	901.61	474.51	584.2	650.19	508.64	479.2	632.81
Dock2	Endogenous	91.64	108.29	61.36	53.05	141.4	75.05	242.41	114.86	217.06	94.79	304.17	169.56	294.62	309.71	820.63	147.71	20	73.94	79.97	67.43	20	77.6	70.75	99.71	20	152.91	226.01	104.3	174.94	154.98	237.7	109.65	78.25	76.4	65.71	73.79	71.27	149.14	67.39	98.5	81.82	156	310.77	161.4	184.06	100.7	287.16	141.69
ERLEC1	Endogenous	1348.83	1307.94	1345.82	1359.51	1345.84	1291.51	1216.65	1345.38	1312.58	1416.54	1254.51	1381.27	1223.79	1330.4	1237.93	1283.41	1985.04	1429.52	1327.83	1412.11	2002.44	1425.24	1338.59	1399.48	1800.18	1293.33	1203.57	1264.16	1840.12	1332.18	1278.24	1282.26	1411.34	1389.33	1293.71	1272.94	1406.45	1325.46	1312.07	1303.45	1382.17	1288.17	1249.46	1163.13	1215.51	1444.74	1184.55	1306.45
Egr1	Endogenous	6778.85	4027.89	4465.32	3922.51	5522.71	4713.52	4502.98	2975.42	6241.31	4192.39	3673.11	2914.73	6224.34	3546.98	3419.45	3981	2762.25	2660.88	4441.74	6678.12	2587.53	4113.95	4909.76	5324.62	3958.04	3431.47	2642.89	5370.43	3641.36	2224.14	2964.8	6277.16	3927.29	5287.18	6242.68	4304.01	4221.45	4892.65	5356.52	2732.27	6995.32	4514.91	3765.86	3761.31	5984.34	5390.55	3426.22	5084.12
Ehd2	Endogenous	20	20	20	20	20	20	42.19	24.97	20	20	46.86	23.16	38.53	32.78	32.6	22.6	20	20	33.01	25.04	20	20	27.73	20	20	33.13	34.6	20	20	31.33	28.6	23.56	20	20	25.67	21.22	20	44.74	20.42	20	20	27.53	31	47.37	58.56	21.58	38.59	33.62
Ep300	Endogenous	403.05	482.39	411.29	434.79	434.37	485.02	443.39	381.54	427.3	456.08	399.54	416.04	492.92	412.57	475.05	422.15	645.93	454.49	478.58	474.88	741.46	477.63	469.46	400.61	697.79	475.28	488.78	371.34	745.12	460	486.24	441.31	430.39	486.74	471.28	479.66	442.97	475.38	461.52	427.85	436.38	481.77	460.2	429.81	512.74	479.87	389.47	482.71
Ercc6	Endogenous	373.69	378.32	356.56	392.15	385.54	381.97	338.3	378.54	376.16	399.74	329.66	394.53	290.08	369.62	321.36	367.27	603.91	436.74	389.72	401.67	761.63	416.42	432.17	408.63	791.61	406.48	396.87	359.65	771.04	386.63	360	380.6	392.66	434.76	412.76	416.01	399.65	325.31	397.2	401.98	408.23	360.18	375.16	336.83	322.7	393.55	321.26	410.67
F2	Endogenous	20	20	20	20	20	20	20	20	20	20	20	20	20	20	20	20	20	20	20	20	20	20	20	20	20	20	20	20	20	20	20	20	20	20	20	20	20	20	20	20	20	20	20	20	20	20	20	20
F4/80	Endogenous	20	20	20	20	20	20	20	20	20	20	20	20	20	20	20	20	20	20	20	20	20	20	20	20	20	20	20	20	20	20	20	20	20	20	20	20	20	20	20	20	20	20	20	20	20	20	20	20
FADD	Endogenous	28.47	35.16	25.71	23.92	22.38	30.24	22.25	33.96	37.5	22.36	33.71	40.53	20	41.82	40.98	28.25	20	27.6	26.66	26.97	20	28.42	21.03	39.17	20	30.58	43.26	33.27	20	28.85	36.49	34.44	25.15	23.63	34.91	34.13	37.03	31.69	24.51	26.86	25.51	43.59	29.41	43.86	27.49	23.63	28.72	34.82
FOXP3	Endogenous	20	20	20	20	20	20	20	20	20	20	20	20	20	20	27.01	20	20	20	20	20	20	20	20	20	20	20	20	20	20	20	20	20	20	20	20	20	20	20	20	20	20	20	20	20	20	20	20	20
Fancc	Endogenous	59.61	40.79	48.09	50.97	33.57	48.17	62.9	45.94	62.5	44.71	46.04	63.69	53.26	48.6	40.98	47.62	20	43.38	49.51	49.13	110.97	47	58.32	48.07	20	42.05	60.56	61.14	20	42.87	46.36	46.22	50.31	53.56	47.23	60.88	51.7	50.33	54.12	53.73	47.51	39	46.89	75.44	53.78	47.27	53.84	51.63
Fcrls	Endogenous	24.02	43.6	20	72.81	137.33	20	273.86	501.4	201.15	75.12	469.42	843.65	326.34	509.78	1205.33	684.49	20	83.8	66.01	20	20	65.58	62.15	20	20	338.94	679.1	35.96	20	521.82	749.58	26.28	20	20	20	94.09	20	70.84	20	235.81	20	106.68	170.09	368.41	126.69	57.54	322.16	220.94
Fkbp5	Endogenous	503.59	623.03	415.44	452.48	514.73	526.46	555.39	427.49	419.34	675.18	483.39	382.95	481.58	691.76	444.31	406.82	593.41	560.96	547.12	548.08	716.24	506.05	530.66	569.76	779.88	559.38	578.54	577.23	563.7	582.83	647.01	473.03	408.73	516.67	580.12	457.52	413.62	415.72	543.21	479.59	471.57	354.45	518.22	449.11	534.25	496.31	551	431.08
Fn1	Endogenous	333.65	433.17	296.86	196.59	495.41	416.69	2568.31	327.61	381.84	375.6	1495.39	497.92	2317.27	843.23	2349.18	701.44	320.34	337.17	262.77	270.67	287.5	353.03	263.89	273.31	287.32	383.54	1466.35	283.22	239.73	2018.05	2603.82	323.51	287.86	520.61	317.27	479.66	333.97	632.9	263.44	585.06	477.73	784.6	585.78	691.21	3077.63	636.06	1053.53	541.55
Fxn	Endogenous	466.22	395.19	409.63	464.96	434.37	413.33	393.53	441.47	400.03	406	389.67	418.52	388.67	417.09	317.63	432.65	456.87	419.98	418.91	433.46	469.08	454.68	375.76	414.86	457.37	438.33	399.03	406.4	440.59	415.48	423.12	387.85	396.15	389.86	387.09	400.33	413.62	391.49	443.14	404.96	436.38	399.18	390.26	377.18	380.07	409.99	371.52	409.47
Fyn	Endogenous	2193.18	2635.57	2439.55	2245.74	2358.01	2439.65	1967.66	2281.25	2230.82	2369.84	2233.63	2384.55	2118.97	2365.79	2487.98	2332.74	2499.68	2273.43	2352.26	2216.41	2759.03	2394.7	2244.05	2081.42	3230.94	2163.62	2085.98	2036.5	2526.92	1850.71	1908.48	2178.48	2021.98	2187.96	2208.55	2278.38	2072.3	2164.36	2077.87	2144.22	2184.55	2154.22	2115.02	2191.17	1729.45	1893.78	1889.9	2209.44
GFAP	Endogenous	1060.56	3196.71	630.2	632.43	3374.25	1700.36	3927.64	3240.1	5065.1	1799.29	6523.31	3329.11	5692.9	8397.24	12229.4	3647.63	630.17	567.87	2085.68	1213.68	1442.56	1466.77	2466.83	1236.56	1694.63	8417.48	10388.8	3101.06	2345.5	5285.85	7143.74	5012.12	987.24	986.87	1259.83	1076.46	1254.84	9379.83	1685.78	3103.4	1227.33	9495.54	7749.5	6868.24	8548.04	2959.36	10705.8	6485.43
GPNMB	Endogenous	156.59	209.55	102.82	108.18	347.9	116.49	803.17	319.62	439.8	354.13	570.53	363.93	3332.57	1850.36	4713.27	740.18	141.79	161.68	168.83	123.29	161.41	172.69	176.89	135.32	187.64	722.48	3258.19	389.32	285.09	1364.33	3669.02	435.88	159.3	136.26	223.83	142.05	169.08	1350.63	221.57	637.79	139.01	2508.67	1335.3	1170.15	3354.91	1322.46	1553.38	1912.85
GSTA1	Endogenous	702	786.17	745.46	601.22	783.29	706.8	622.13	549.34	785.28	677.86	637.94	627.78	687.82	790.1	490.89	703.86	430.62	613.22	779.43	625.14	418.65	800.06	834.71	665.91	480.83	875.39	901.87	656.36	336.92	719.67	884.71	792.91	646.98	703.33	642.75	681.67	631.61	937.7	666.76	759.18	811.18	880.96	662.09	714.02	853.37	727.51	579.71	884.98
GZMB	Endogenous	20	20	20	20	20	20	20	20	20	20	20	20	20	20	20	20	20	20	20	20	20	20	20	20	20	20	20	20	20	20	20	20	20	20	20	20	20	20	20	20	20	20	20	20	20	20	20	20
Gjb1	Endogenous	197.52	520.36	137.65	109.22	233.97	260.99	195.62	388.53	451.17	177.07	272.11	359.79	298.02	377.53	297.14	219.55	236.31	174.5	399.87	299.57	292.55	351.94	250.51	363.22	345.96	551.74	256.29	375.83	265.65	175.59	198.25	303.57	208.91	74.03	319.32	250.9	313.71	437.16	352.27	185.07	239.31	581.57	158.96	296.48	223.5	222.98	258.45	277.38
Gnao1	Endogenous	10267.5	9099.31	9361.01	9978.43	9184.84	9756.36	8057.81	10055.9	8581.23	10115.2	8769.27	9883.12	8515.55	8239	6956.27	9088.01	13690.5	11252.8	9487.73	10167.9	14728.2	9830.19	10149.4	10232.6	13756.4	8775.53	8501.79	9937.95	13444.5	9361.52	8257.26	9944.5	10185.4	10842.9	9935.92	10481.5	10290.9	8553.98	9695.03	11009.7	10313.1	8012.37	10211.1	9985.71	7759.21	10642.4	9208.08	10080.6
Gsr	Endogenous	1009.84	970.41	873.16	1023.54	993.86	920.75	816.98	907.91	935.29	911.27	850.87	963.58	1052.69	968.7	901.67	895.97	919	1027.28	789.59	881.36	983.56	927.93	838.53	857.32	1002.7	923.81	846.72	847.87	855.27	937.31	776.21	850.91	846.1	998.68	873.77	845.86	876.15	812.8	881.18	851.72	931.71	807.55	848.07	728.05	854.56	984.4	870.46	806.93
Gstp1	Endogenous	3685.26	5823.84	3958.67	3349.37	3847.28	4734.8	4845.88	5243.69	5109.42	4291.65	5263.04	4731.89	4937.09	6356.99	5632.64	4329.7	3880.8	4016.46	4958.4	4050.41	4953.13	5346.82	3876.17	4394.3	4931.43	6983.98	5250.09	4796.8	4496.63	5036.89	5309.23	4557.22	4690.25	3465.45	5095.79	4359.36	5455.32	7663.81	5131.88	3869.55	4687.6	9520.78	4352.44	5077.06	6973.96	4782.24	4530.9	5126.14
H2-Ab1	Endogenous	20	20	20	20	30.52	20	20	20	103.42	20	20	20	163.17	20	29.81	20	20	20	20	20	20	20	20	20	20	20	20	22.48	20	20	20.71	44.4	20	20	20	20	20	20	20	20	20	20	96.17	20	20	20	163.32	20
H2-T23	Endogenous	71.18	46.41	39.8	30.17	61.04	41.44	62.14	50.94	61.37	42.03	83.03	43.84	87.25	67.82	124.82	54.08	20	46.34	53.32	51.05	20	30.6	45.89	80.12	20	61.16	61.64	59.34	20	53.58	73.97	67.06	33.54	42.53	47.23	62.72	46.11	39.15	49.01	78.6	65.11	52.77	152.61	189.47	98.01	52.41	96.02	69.65
Hdac6	Endogenous	317.63	296.75	315.93	364.06	313.32	295.72	304.55	311.62	313.66	274.54	303.35	344.08	302.55	293.89	262.68	310.76	367.6	342.1	330.05	367.96	408.56	347.57	316.48	324.94	392.87	266.31	297.38	357.85	317.49	306.66	284.05	371.54	303.23	323.7	401.46	369.89	313.01	328.1	292.03	372.13	315.85	279.89	329.06	382.45	283.26	284.63	367.03	339.82
Hgf	Endogenous	129.01	61.88	48.92	86.33	108.85	110.89	85.15	171.79	94.32	77.8	149.62	135.65	105.38	100.6	151.83	79.1	20	114.36	63.47	58.76	20	49.18	87.96	66.77	20	121.05	144.9	90.81	20	119.53	130.19	71.59	170.48	133.1	58.53	56.27	131.35	104.4	49.01	199.99	69.5	91.77	329.06	84.21	114.74	138.72	162.43	67.24
Hif1a	Endogenous	1688.71	1708.76	1683.31	1635.16	1643.89	1670.12	1786.62	1622.05	1691.02	1764.42	1761.75	1810.54	1844.75	1772.36	1968.21	1748.35	1459.9	1734.16	1739.12	1821.48	1392.12	1795.75	1754.51	1724.42	1559.76	1684.51	1843.75	1678.65	1503.19	1684.18	1800.98	1782.47	1787.92	1795.73	1722.9	1810.71	1758.59	1788.72	1651.07	1810.9	1888.06	1786.01	1663.56	1684.17	1820.28	1757.12	1836.05	1763.95
Hmox1	Endogenous	48.94	30.94	40.63	27.04	72.23	38.08	105.1	55.93	82.96	181.54	114.27	70.3	243.63	565.17	616.64	96.05	20	24.65	38.08	28.9	20	32.79	30.6	33.83	20	62.44	139.5	45.86	20	71.72	130.19	45.31	37.73	40.96	47.23	36.9	40.52	91.35	26.55	54.72	44.87	111.27	103.33	71.93	131.47	61.65	161.53	58.84
Hpgds	Endogenous	51.6	35.16	29.02	37.45	56.97	32.48	97.42	60.93	109.1	33.09	110.16	81.88	134.84	120.95	255.22	62.96	20	27.6	35.54	27.93	20	20	29.64	39.17	20	38.23	61.64	37.76	20	48.64	60.16	38.97	30.04	32.29	30.8	35.05	30.04	53.13	32.67	30.84	24.63	55.06	73.92	45.61	52.59	39.05	80.76	43.23
Hspb1	Endogenous	67.62	71.73	46.44	45.77	132.24	86.25	181.04	58.93	95.46	79.59	186.62	77.75	169.97	152.59	326.95	83.14	20	56.19	50.78	44.31	20	62.3	59.28	41.84	20	90.47	287.65	44.06	20	235.77	253.48	72.5	55.2	63.8	54.42	65.49	41.22	168.71	56.16	82.58	69.5	159.44	177.25	233.33	279.68	119.2	825.6	166.91
Htra2	Endogenous	919.98	940.87	1029.89	1016.25	1000.98	871.46	961.2	989.81	914.83	892.49	924.03	959.45	935.97	880.53	951.97	1006.55	1491.4	1057.85	990.16	1033.55	1336.64	1100.62	978.13	980.17	1682.9	927.63	967.83	923.39	1704.05	957.92	960.65	979.59	1013.09	1016.01	934.35	953.78	953	942.36	874.03	994	1024.09	868.34	906.89	987.69	966.91	971.04	917.13	942.61
ICOS	Endogenous	20	20	20	20	20	20	69.81	20	20	20	50.15	30.6	52.12	49.73	165.8	26.64	20	20	20	21.19	20	20	20	20	20	20	22.71	20	20	23.08	67.07	20	20	20	20	20	20	20	20	20	20	24.09	20	20	47.81	20	21.54	20
IL2RG	Endogenous	24.91	29.53	20.73	26	31.54	20	62.9	31.96	52.28	20.57	56.72	43.01	66.86	67.82	188.16	46.01	20	23.66	20	28.9	20	25.14	20.08	21.37	20	20	43.26	20	20	44.52	98.63	23.56	20	23.63	30.8	20	20	38.22	20	23.88	29.03	25.24	34.97	50.88	87.25	39.05	38.59	39.63
IRF7	Endogenous	73.85	52.04	20	53.05	66.12	36.96	52.93	62.92	115.92	25.93	93.72	58.72	151.84	64.43	148.1	81.52	20	22.68	20	33.71	20	20	21.03	28.49	20	68.81	85.43	24.28	20	41.22	73.97	35.34	20.26	31.5	30.8	43.35	28.65	46.61	26.55	45.77	47.51	58.5	445.89	282.45	106.37	39.05	263.83	52.83
ITGAM	Endogenous	137.91	112.51	76.29	73.85	179.04	70.57	161.86	179.78	251.15	76.91	245.81	189.41	413.6	244.15	743.32	169.51	20	66.05	100.29	102.1	20	83.07	101.35	116.62	20	184.76	266.02	162.74	168.46	163.22	327.45	146.8	73.36	100.81	69.82	60.88	84.54	156.59	63.31	102.48	87.98	238.59	333.03	196.49	205.57	215.79	527.66	199.33
Ifih1	Endogenous	45.38	33.75	41.46	33.29	49.85	48.17	63.67	48.94	81.82	35.77	59.19	55.42	98.58	63.3	111.78	50.85	20	58.17	45.7	49.13	20	49.18	36.33	50.74	20	54.79	77.86	51.25	20	63.48	62.14	44.4	50.31	36.23	55.44	52.58	41.92	57.79	42.88	64.67	48.39	56.21	104.12	78.95	74.1	54.46	110.38	56.44
Ifitm3	Endogenous	130.79	177.2	126.87	140.42	255.33	124.33	977.31	196.76	361.39	153.82	706.18	248.96	541.64	606.99	1140.13	312.38	105.03	104.5	144.72	143.52	20	111.48	119.52	127.31	20	239.55	743.99	130.37	149.02	582	904.43	209.33	107.6	158.31	102.68	225.07	113.19	508	123.55	242.78	150.45	558.63	561.14	754.37	1282.44	229.14	724.19	411.87
Il10rb	Endogenous	48.05	46.41	40.63	42.65	75.28	31.36	86.68	64.92	64.78	42.93	93.72	64.51	75.92	81.38	190.95	50.85	20	44.36	50.78	52.98	20	42.63	45.89	54.31	20	52.24	82.18	48.55	20	75.02	83.84	46.22	42.62	43.32	47.23	59.96	51.7	60.59	49.01	55.72	35.19	82.59	85.05	66.66	95.62	58.57	87.05	78.05
Il1b	Endogenous	20	20	20	20	28.48	20	56.77	20	36.37	20	88.79	45.49	957.5	31.65	3463.23	56.5	20	20	20	20	20	20	20	20.48	20	20	54.07	20	20	29.68	681.53	21.75	20	20	20	20	20	65.25	20	20	20	80.3	27.82	20	56.17	92.48	47.56	20
Ipcef1	Endogenous	734.03	621.62	726.39	677.16	584.92	669.84	639.78	798.04	689.82	617.05	692.2	849.44	679.88	683.85	534.67	669.15	845.48	748.28	902.57	917	761.63	847.05	919.8	976.61	738.83	988.79	693.16	898.22	900.62	663.62	644.05	813.76	860.77	645.83	929.21	800.66	957.2	736.37	880.16	726.35	859.57	813.28	643.01	775.42	780.46	948.43	719.7	904.19
Itga6	Endogenous	470.67	483.8	436.17	383.83	520.84	457.01	468.71	487.41	614.81	379.17	549.16	436.71	603.96	536.91	748.91	489.15	425.37	472.24	534.43	491.25	544.74	537.74	505.8	456.7	504.28	564.48	595.84	480.13	583.14	441.86	525.7	499.31	432.48	485.95	474.36	453.83	432.49	520.12	494.2	483.57	537.56	520.78	627.11	507	583.26	535.36	586.89	522.34
Itgb5	Endogenous	214.42	303.78	227.2	187.23	268.56	203.86	225.53	267.68	309.11	203.9	258.14	289.49	269.69	306.32	394.95	247.8	152.29	217.88	252.62	249.48	191.67	280.89	222.78	256.39	175.91	346.59	271.43	248.16	142.54	289.35	276.16	262.79	211.7	204.78	220.75	271.19	266.2	370.05	255.27	211.93	271.86	461.13	303.62	292.97	344.22	224.01	236.91	276.18
Itpr1	Endogenous	2112.22	1869.09	2344.19	1994.02	2057.92	1819.1	1813.47	1766.87	1576.24	1877.99	2150.6	2033.03	1701.98	1538.38	1726.03	1778.21	2578.45	2381.88	1900.34	2305.03	2708.59	1983.74	2071.95	2318.22	2802.88	1600.42	2114.09	2367.38	2306.63	2115.33	2120.53	1902.99	2379.71	2765.27	2018.6	2401.98	2344.78	1994.72	1852.22	2456.65	2325.32	1859.42	2166.68	2475.38	1756.94	2483.6	1989.51	2279.09
Jedi1	Endogenous	123.67	112.51	117.75	82.17	152.59	124.33	436.49	106.87	167.06	101.05	312.4	135.65	252.69	290.5	502.07	111.39	162.79	108.45	105.36	125.22	232.02	114.76	99.44	115.73	181.78	141.44	433.63	131.27	220.3	354.48	439.89	155.86	111.79	137.04	103.7	143.9	121.57	271.24	98.02	166.16	126.69	259.24	167.71	228.06	552.18	141.8	143.58	172.91
Jun	Endogenous	1839.96	1305.13	1937.88	1615.4	1906.35	1586.11	2226.94	1535.15	1771.7	1621.33	2031.39	1750.99	1927.47	1670.63	2262.56	1770.95	1612.19	1832.75	2222.77	1640.39	1704.85	1848.22	2154.17	1586.43	1413.17	2047.67	1828.61	1560.87	1574.47	1726.23	1948.92	1572.24	1903.91	1720.91	1707.5	1630.84	1977.28	2059.96	1887.95	1664.63	1616.2	2274.66	2388.44	1726.27	2180.04	1989.34	2517.17	1860.01
KEAP1	Endogenous	1280.32	1267.15	1150.95	1291.9	1249.2	1252.31	1215.88	1302.43	1262.58	1158.99	1204.37	1272.92	1179.6	1268.23	1075.86	1250.32	1381.12	1292.48	1131.06	1283.03	1528.31	1366.22	1232.46	1241.91	1448.35	1176.1	1171.13	1263.26	1263.46	1199.46	1207.23	1344.78	1241.56	1288.52	1248.54	1543.21	1231.78	1167.93	1242.64	1383.05	1281.87	1151.67	1255.82	1415.75	1099.58	1229.98	1270.7	1406.12
Ki-67	Endogenous	20	20	20	20	20	20	35.29	20	23.87	20	28.77	20	20	40.69	88.49	20	20	20	20	20	20	20	20	20	20	20	20	20	20	20	34.52	20	20	20	20	20	20	20	20	20	20	20	20	20	20	20	30.51	20
LC3B	Endogenous	4519.83	4608.72	4073.93	4551.82	4407.79	4085.12	3984.41	4652.4	4317.32	3969.71	4284.75	4827.83	4324.06	4300.92	3917.79	4463.69	5398.46	4672.07	4402.39	4264.25	5770.25	4594.85	4466.11	4778	5476.76	4129.74	4601.26	4552.24	5319.5	4388.93	4336.74	4577.15	4178.11	4605.11	4596.79	5147.1	4371.66	4158.15	4456.96	4745.15	4718.39	4058.38	4224.47	4719.18	3831.79	4449.31	4120.8	4644.63
Lag3	Endogenous	20	20	20	20	20	20	20	20	20	20	27.95	20	23.8	20	65.2	20	20	20	20	20	20	20	20	20	20	29.31	20	20	20	20.61	22.68	20	20	20	20	20	20	20	20	20	20	20	54.84	20	25.1	20	33.2	27.62
Lcn2	Endogenous	20	20	20	20	20	20	20	20	22.73	20	21.37	20.68	56.66	38.43	145.31	31.48	20	20	20	20	20	20	20	20	20	20	20	20	20	20	25.64	20	20	20	20	20	20	20.51	20	20	20	20	22.25	20	20	20	66.41	20
Lilrb4a	Endogenous	20	20	20	20	20	20	20	20	20	20	20	20	35.13	20	75.45	20	20	20	20	20	20	20	20	20	20	20	20	20	20	20	35.51	20	20	20	20	20	20	20	20	20	20	36.71	20	20	23.9	20	20	30.02
Lpo	Endogenous	20	20	20	20	20	20	20	20	20	20	20	20	20	20	20	20	20	20	20	20	20	20	20	20	20	20	20	20	20	20	20	20	20	20	20	20	20	20	20	20	20	20	20	20	20	20	20	20
Ly6G	Endogenous	20	20	20	20	20	20	20	20	20	20	20	20	20	20	20	20	20	20	20	20	20	20	20	20	20	20	20	20	20	20	20	20	20	20	20	20	20	20	20	20	20	20	20	20	20	20	20	20
MAP2	Endogenous	7778.02	7567.76	7372.55	8211.17	7697.61	7382.8	6112.39	7445.04	7506.16	6970.02	6728.01	8216.49	7197.71	7052.15	5439.83	8026.57	9767.65	8576.14	7771.46	8251.09	10970.5	8380.91	8261.97	8315.87	10801.1	7407.02	7258.2	8315.04	10813.9	7373.97	6984.94	8623.28	6777.9	8343.08	9010.81	9478.79	7325.7	6616.12	8130.76	9272.4	8665.19	6607.19	7956.95	9324.32	6216.21	7824.82	7424.08	8874.99
MBP	Endogenous	23545.8	62685.4	15637.3	15203.2	26755	37051.8	21510	54370.6	50773.7	25255.4	34296.1	51308	32088.3	48720.7	41019.4	26008	32732.1	20928.2	42829.3	30398.8	42459.7	40695.7	26045.1	38567.6	48182.6	57463.4	19849.8	42861	40353	18285.3	18574.9	30600.2	25223.1	9545.74	40267.3	26698.5	35076.7	49746.8	42576.5	18880.1	24683.8	62893.4	16522.7	28402.8	23482	21521.1	21321	30701.6
MSR1	Endogenous	20.46	20	20	20	20	22.4	20	20	22.73	20	32.06	20	30.59	37.3	75.45	22.6	20	20	20	20	20	20	20	20	20	20	36.77	20	20	23.91	40.44	20.84	20	20	20	20	20	26.1	20	20	20	28.68	20	20	38.25	20	26.02	28.82
Map3k1	Endogenous	143.25	192.67	182.43	132.1	169.88	145.62	396.6	183.78	204.56	165.44	358.43	235.73	278.75	275.8	602.67	229.24	241.57	147.88	190.41	176.27	287.5	184.71	174.97	178.94	252.14	206.42	351.45	163.64	362.84	292.65	368.87	244.67	171.18	148.86	190.98	181.72	169.08	267.52	157.24	209.94	189.16	324.62	257.52	233.33	378.88	189.07	320.37	264.17
Mapk10	Endogenous	3044.65	2241.78	2129.42	2541.16	3041.61	2093.53	1493.58	2139.42	2518.34	2130.18	1668.03	2428.39	2590.36	2017.64	1219.3	2505.48	2441.91	2191.6	2321.79	1902.39	2890.17	2039.49	2374.08	1958.56	2462.78	1436.04	2292.52	1831.5	2429.73	1786.41	2210.29	1893.93	2132.37	2661.31	2231.14	2014.57	2088.37	1743.05	2215.72	2084.52	2455.53	1727.51	2130.12	1810.48	1717.5	2335.63	1857.59	1790.37
Mapt	Endogenous	2212.76	2193.96	2163.42	2259.27	2208.47	2183.14	1815	2197.35	2027.4	1950.43	1934.38	2337.41	1878.75	1987.13	1661.76	2122.88	4715.78	2611.59	2330.68	2221.23	6229.24	2622.04	2462.05	2279.05	5236.35	2421.01	2114.09	2226.22	5429.64	2084	1977.52	2193.88	2110.72	2382.5	2425.2	2370.62	2189.67	2033.87	2318.84	2354.17	2283.97	2134.72	2146.02	2320.99	1765.3	2257.54	2014.63	2295.9
Mertk	Endogenous	790.97	1115.26	1084.61	885.19	850.43	993.56	965.8	882.94	892.1	897.86	954.45	1046.29	900.85	1310.06	1236.07	1061.44	913.75	1015.45	1010.47	1019.11	1008.78	1003.35	989.6	895.6	1084.8	1020.65	1055.42	847.87	939.5	875.48	1047.45	911.62	748.99	1048.3	1032.92	1026.65	765.06	863.13	966.95	931.32	1084.8	936.02	1103.21	957.87	952.57	1018.31	1064.3	1039.88
Mgmt	Endogenous	48.94	45	75.46	50.97	39.67	38.08	81.31	37.95	52.28	44.71	75.63	46.32	73.65	81.38	133.2	67.8	20	33.52	82.51	51.05	20	68.86	61.19	42.73	20	49.69	90.84	46.75	20	69.25	107.51	49.84	34.93	58.28	43.12	83.02	49.61	79.23	46.97	60.69	46.63	81.44	57.23	70.17	123.11	47.27	55.64	60.04
Mmp12	Endogenous	20.46	20	20	20	21.36	20	25.31	20	20	20	20	32.26	726.34	26	1001.34	101.7	20	20	20	20.23	20	20	20	20	20	20	235.74	22.48	20	28.85	1079.01	20	20	20	20	20	20	31.69	20	29.85	20	402.63	46.1	42.1	767.32	36.99	28.72	241.36
Mmp14	Endogenous	105.88	140.64	109.46	94.66	243.13	87.37	1603.28	216.74	325.02	132.35	869.77	272.12	786.4	580.99	1585.37	277.67	20	76.9	87.59	126.18	20	65.58	109.96	112.17	20	150.36	678.02	147.46	20	635.59	689.42	236.51	109.69	142.56	86.25	214	121.57	449.28	80.66	272.63	99.42	503.57	166.91	447.36	1035.04	197.29	229.73	351.83
Mpeg1	Endogenous	298.95	234.87	91.21	151.87	362.14	226.27	385.86	287.65	477.3	208.37	487.5	381.3	542.77	524.47	1229.55	360	126.03	192.25	201.84	169.53	20	201.11	181.67	193.19	140.73	349.14	364.42	225.68	20	305.84	400.44	245.58	178.16	220.53	227.94	197.4	216.59	272.18	252.2	229.84	190.92	307.42	1003.06	363.15	298.8	238.39	756.5	236.55
Mr1	Endogenous	20	78.76	20	20	20	22.4	42.96	31.96	26.14	32.19	25.48	29.78	31.73	38.43	45.64	31.48	20	20	63.47	20	20	21.86	20	24.04	20	40.77	48.66	25.18	20	39.57	43.4	31.72	23.76	20	25.67	25.83	25.15	49.4	21.44	20.89	22	72.27	20	20	59.76	23.63	28.72	28.82
Msn	Endogenous	522.27	663.81	400.51	378.62	631.72	528.7	1236.59	627.25	796.64	511.53	1090.1	746.05	1256.65	990.17	2081.85	725.65	257.32	461.39	514.12	458.5	353.07	526.81	537.35	510.12	345.96	833.34	1093.27	540.37	356.36	982.65	1319.66	608.05	468.12	463.11	512.35	520.24	517.72	892.03	469.69	590.03	534.92	1077.11	1019.76	996.47	1241.81	641.19	1398.13	951.02
NEFL	Endogenous	4548.3	4680.45	3685.86	4585.1	4842.16	2943.71	3199.65	4276.85	5279.88	2568.37	3808.76	4722.79	4524.63	3808.09	2926.7	4842.25	6233.44	4874.18	4411.27	4614.87	7636.5	5611.32	4378.15	5340.64	7300.39	3779.33	4328.75	5314.69	7159.61	4176.25	4124.69	5340.16	3160.13	4208.95	4753.88	5661.81	3570.97	3527.11	4275.21	4510.33	5702.89	3269.18	2941.63	5668.28	3387.18	4249.96	3477.37	4596.6
NeuN	Endogenous	4075.85	3821.15	4415.57	3925.63	3979.52	3314.47	2999.43	3260.08	3580.91	3386.64	3119.02	3899.81	3465.14	3253.1	2438.61	3920.46	5288.18	4212.65	3916.2	3986.84	6476.4	4324.89	3812.11	3850.35	5881.36	3107.81	3469.06	3605.46	5507.39	2998.23	3340.58	3462.54	3144.06	4200.29	3833.91	4167.49	3256.57	2940.81	3429.76	3549.16	4072.61	2775.94	2618.94	3787.62	2725.04	3435.11	2530.63	3856.92
Nfe2l2	Endogenous	187.73	253.15	201.5	180.99	266.52	206.1	401.2	250.7	312.52	209.26	359.25	295.28	361.47	333.45	602.67	260.72	131.29	186.33	270.39	201.32	191.67	248.1	215.13	195.86	193.5	307.09	402.27	240.96	272.13	354.48	473.42	216.58	205.41	221.32	206.38	222.3	220.09	338.36	225.66	222.88	250.74	404.92	291.7	314.03	443.42	265.11	393.95	303.8
Nme5	Endogenous	232.22	199.71	242.13	249.64	231.94	212.83	189.48	191.77	153.42	225.36	194.01	178.66	184.7	184.24	145.31	209.87	336.09	239.57	200.57	238.88	317.77	226.25	216.09	203.87	275.6	172.02	203.3	184.32	369.32	192.9	207.12	184.86	227.77	234.71	201.24	214.92	220.78	191.08	204.21	213.92	211.15	186.97	204.27	208.77	169.72	217.84	201.91	223.35
Nostrin	Endogenous	123.67	118.14	146.77	101.94	144.45	133.3	168	89.89	117.05	116.26	160.31	114.97	142.78	167.29	161.15	102.51	152.29	104.5	129.48	117.51	206.8	122.41	104.22	103.27	158.32	124.87	148.15	77.32	161.98	131.9	171.62	106.02	110.39	120.5	82.14	121.76	89.43	119.31	68.41	113.43	120.53	107.83	121.61	126.31	121.91	101.73	93.33	124.88
Noxa1	Endogenous	20	20	20	20	20	20	20	20	20	20	20	20	20	20	20	20	20	20	20	20	20	20	20	20	20	20	20	20	20	20	20	20	20	20	20	20	20	20	20	20	20	20	20	20	20	20	20	20
Nr2f6	Endogenous	991.16	909.93	912.14	977.77	1032.52	849.06	862.24	1005.79	961.42	871.03	886.22	975.99	929.18	883.92	891.42	1000.09	940	911.94	808.63	899.66	867.55	823.01	883.47	826.16	762.29	823.14	860.78	788.53	771.04	884.55	860.05	785.66	992.83	973.48	972.34	880.91	946.72	963.8	840.34	940.27	921.15	915.37	953.79	926.29	1006.35	904.25	888.41	882.58
Nr4a2	Endogenous	692.21	831.17	339.98	427.51	618.49	1199.66	596.05	663.2	863.69	1291.34	540.12	656.72	875.92	991.3	463.88	363.23	630.17	380.55	707.07	702.2	650.67	774.92	653.04	676.59	721.24	844.81	382.81	759.75	719.2	389.93	398.46	688.7	690.3	444.21	756.72	436.3	752.48	812.8	763.76	302.48	915	851.13	374.36	394.73	945.4	798.41	347.29	667.64
Olfml3	Endogenous	21.35	32.35	21.56	22.88	66.12	31.36	342.13	43.95	67.05	42.93	183.33	63.69	125.78	185.37	297.14	64.57	20	20	29.2	29.86	20	27.32	55.46	23.15	20	57.34	258.45	30.57	20	262.97	239.67	64.34	30.04	47.26	25.67	64.57	27.95	158.46	30.63	62.68	31.67	211.06	58.02	152.63	550.98	60.63	60.12	120.08
Olig2	Endogenous	103.21	195.49	76.29	71.77	110.88	157.94	76.71	130.84	134.1	100.16	94.54	117.45	124.65	174.07	158.35	84.75	20	97.6	111.71	120.4	110.97	145.37	109	104.16	134.87	150.36	84.35	132.17	20	98.92	73.97	111.46	92.23	52.77	108.84	115.3	102.71	142.61	109.25	102.48	71.26	134.21	89.81	121.05	72.91	86.31	109.48	145.29
Opalin	Endogenous	808.76	1891.59	756.24	550.25	960.29	1404.65	894.46	1554.13	1445.55	896.07	1427.98	1405.26	1068.55	1241.11	1804.27	848.34	1512.41	716.73	1490.31	842.83	2012.53	1195.71	803.15	1080.77	2263.41	1894.76	729.93	1202.12	1794.76	647.13	571.07	912.53	883.83	334.73	1087.33	824.64	1361.73	1878.2	1227.32	586.05	819.1	2537.35	550.81	980.68	856.95	860.06	596.76	1143.15
Oxr1	Endogenous	6222.77	6529.85	6855.95	6953.59	6292.77	6155.13	6508.23	6047.72	6547.01	5894.2	6070.33	6922.07	6288.93	6431.59	4788.72	6871.5	7808.87	7450.27	7174.83	7149.15	9245.51	7720.76	6963.54	7550.25	9159.21	6193.97	6730.49	7111.13	9135.8	6522.4	6614.1	7564.85	5778.09	6767.87	6694.45	7932.81	6311.21	6125.83	6901.39	7353.05	7293.57	6389.25	6236.16	6664.74	5168.02	6802.41	5936.21	7096.63
P2rx7	Endogenous	28.47	43.6	24.05	29.12	33.57	35.84	26.08	40.95	53.41	37.56	35.35	44.66	38.53	46.34	57.75	37.94	20	20.7	48.24	39.49	20	27.32	43.03	38.28	20	42.05	52.99	36.86	20	37.92	43.4	41.68	29.34	32.29	31.83	37.82	35.63	49.4	35.74	38.8	35.19	60.8	44.51	42.1	49	46.24	42.18	62.44
PANK1	Endogenous	1096.15	994.31	1058.08	1229.49	1018.28	1021.56	747.17	980.82	922.79	984.6	783.45	1027.27	954.1	803.67	554.23	1058.21	908.5	1070.66	929.22	1063.41	897.82	1038.32	937.97	1013.11	1061.34	890.68	828.34	915.3	822.87	818.6	809.75	991.37	834.92	1133.36	971.31	975	859.38	769.92	991.46	1008.93	1082.16	729.54	778.13	928.05	819.9	957.68	695.47	954.62
PD-1	Endogenous	20	20	20	20	20	20	20	20	20	20	20	20	20	20	24.22	20	20	20	20	20	20	20	20	20	20	20	20	20	20	20	20	20	20	20	20	20	20	20	20	20	20	20	20	20	20	20	20	20
PIEZO1	Endogenous	20	20	23.22	20	24.41	20	62.14	22.97	28.41	24.15	50.15	26.47	38.53	37.3	83.83	28.25	20	21.69	20	22.15	20	24.05	20	23.15	20	20	38.93	20	20	35.45	38.47	23.56	20	26.78	20.54	22.14	20.26	24.23	28.59	29.85	20	26.38	36.56	20	41.83	34.94	43.07	38.43
PIEZO2	Endogenous	20	20	20	20	20	20	28.38	20	20	20	20	20	20	20	20	20	20	20	20	20	20	20	20	20	20	20	20	20	20	20	20	20	20	20	20	20	20	20	20	20	20	20	20	20	20	20	20	20
PLA2G6	Endogenous	137.91	161.73	140.97	147.71	123.09	133.3	148.82	143.83	146.6	129.67	128.25	161.29	132.58	154.86	144.38	161.44	168.05	142.95	153.6	139.67	201.76	157.39	134.82	145.11	199.37	129.97	144.9	138.46	20	150.86	108.49	173.99	108.99	144.92	126.29	172.49	127.86	125.83	144.99	153.23	147.81	144.53	139.09	142.1	145.81	159.27	116.66	163.31
PTX3	Endogenous	20	20	20	20	20	20	25.31	24.97	20	20	29.6	20	20	20	49.37	20	20	20	20	20	20	20	20	20	20	20	28.12	20	20	20	20	20	20	20	20.54	20	23.06	21.44	21.44	20	20	20	20	20	20	20	219.86	32.42
Park7	Endogenous	2948.56	3117.96	3024.15	3195.43	2974.47	2977.31	2686.45	3111.25	3129.74	2988.68	2862.53	3326.63	2906.51	3091.46	2579.26	3343.33	2489.18	3100.58	3187.54	3150.75	2385.78	3301.87	3088.32	3205.81	2679.74	2898.84	3186.82	3063.3	2235.35	2807.8	2996.37	3133.6	2951.23	3073.23	3056.65	3408.34	2955.43	3103.93	2931.48	2928.28	3269.35	3079.92	2646.75	3229.74	2781.22	3032.31	2655.37	3170.07
Parp1	Endogenous	993.83	873.37	912.14	929.92	999.97	883.78	859.94	840.99	906.88	914.85	886.22	902.38	1054.95	981.13	1052.57	909.69	1066.04	902.08	856.87	1015.25	988.61	937.77	881.56	881.35	1102.39	824.42	909.44	884.73	1023.73	842.5	858.08	887.16	866.36	1009.71	869.66	909.51	870.56	865.93	889.35	923.36	1017.93	822.46	889.4	854.36	855.76	825.13	916.23	857.36
Pdgfrb	Endogenous	207.31	215.18	199.84	201.79	254.32	196.02	530.85	247.7	276.15	169.91	389.67	258.06	351.27	304.06	486.23	234.89	330.84	207.03	217.07	225.4	373.25	225.15	255.29	207.43	275.6	279.05	495.27	232.87	272.13	487.2	571.07	312.63	186.55	243.37	215.62	297.02	206.81	399.88	228.72	299.49	229.63	470.3	290.11	478.94	720.7	235.31	262.04	367.44
Pdpn	Endogenous	150.36	215.18	140.97	146.67	288.9	166.9	605.26	257.69	294.34	216.42	463.66	270.46	447.59	393.36	847.64	281.7	20	177.46	229.77	158.93	121.05	194.55	219.91	150.45	20	289.25	609.9	187.92	20	522.65	685.48	222.02	165.59	201.63	131.42	204.78	153.01	440.89	176.64	216.91	175.96	407.21	329.06	277.19	714.73	225.03	753.8	300.2
Pik3r1	Endogenous	3642.55	4082.74	3146.87	3070.61	3749.62	4084	3257.18	3637.62	3971.84	4152.14	3656.67	3910.57	3524.07	4634.37	3556.38	3232.74	4637.01	4118.01	4015.21	3588.06	5593.71	4352.22	3989.95	3983	5435.71	4703.13	4080.04	3886.89	5436.12	4163.06	3756.8	3844.95	3484.32	3286.67	4173.76	3709.97	3887.48	3545.75	4263.98	3899.4	3838.58	3822.08	4002.72	3924.46	3841.36	4204.75	4004.14	3984.2
Pink1	Endogenous	6956.8	7624.01	6539.19	6775.72	6844.13	7018.75	5854.64	7565.89	7153.87	6445.97	5810.55	7021.32	6781.85	7159.53	5125.92	6833.56	5629.53	6739.46	7437.6	6908.34	6072.88	7269.36	6756.05	6920.84	6860.61	7934.55	6384.45	6720.91	6032.22	5970.9	6285.66	6808.19	6656.33	6538.68	7374.16	6547.34	6986.84	7825.07	7282.25	6645.6	7166	8146.58	6212.32	6720.88	6149.28	6566.07	6104.02	7065.41
Pla2g4b	Endogenous	31.14	29.53	20	26	32.55	30.24	38.36	25.97	35.23	39.35	30.42	29.78	23.8	30.52	44.71	25.83	20	20	31.74	25.04	171.49	27.32	26.77	20	20	33.13	22.71	33.27	20	32.97	31.56	38.06	23.06	20	29.78	38.74	23.76	29.83	28.59	28.85	34.31	48.18	25.43	20	53.78	24.66	24.23	26.42
Plcg2	Endogenous	20.46	20	20	20	29.5	20	45.26	23.97	31.82	20	43.57	29.78	43.06	50.86	105.26	25.83	20	20	20	25.04	20	29.51	20	20	20	31.86	24.87	27.87	20	34.62	43.4	20.84	20	31.5	20	20	24.45	27.96	21.44	22.88	29.91	30.97	49.28	20	20	23.63	42.18	30.02
Prnp	Endogenous	32173.5	29718.3	31354.3	32749	30395.7	29893	27759.7	34111.9	30613.3	31668.2	29284.6	32022.3	28186.9	28804.3	24501.6	30479	28798.8	32711.4	31645.7	31479.6	28538.5	31073.2	31392.8	31494.5	29166.4	31952.3	29957.4	30034.1	28677.3	31091	27399.3	30085.4	36857.5	33953.6	33802.9	31649.2	36425.9	32550.2	32768.1	32306.6	32755.1	31907.2	34766.3	31858.8	29919.3	35837	33179.1	32753.8
Psmb8	Endogenous	76.52	126.57	92.04	62.41	140.38	99.69	406.57	147.82	245.47	106.42	429.95	192.72	322.95	361.71	1027.42	226.01	20	79.86	88.86	87.65	100.88	94	98.48	91.7	20	215.34	326.58	80.92	129.59	267.1	463.56	123.24	91.53	116.57	71.87	120.84	89.43	306.66	70.45	157.21	117.01	344.12	326.67	408.76	663.33	166.46	367.03	235.35
Ptpn6	Endogenous	108.55	113.92	79.6	61.37	155.64	77.29	271.56	154.81	237.52	93.01	295.13	154.67	317.28	241.89	754.5	162.24	20	74.93	63.47	72.24	20	66.67	80.32	85.46	20	123.6	210.87	112.39	20	178.06	282.08	125.05	81.05	85.85	86.25	103.31	95.72	162.19	75.56	123.38	63.35	174.36	351.31	173.68	247.41	103.78	353.57	162.11
Rela	Endogenous	48.94	71.73	60.53	55.13	59	69.45	96.66	74.91	80.69	61.71	93.72	71.13	90.65	66.69	95.94	65.38	20	54.22	69.82	54.9	131.14	61.21	68.84	50.74	129	86.65	68.13	56.64	20	73.37	112.44	67.96	44.02	63.8	54.42	68.26	73.36	94.14	61.26	66.66	48.39	96.35	66.76	92.98	95.62	64.74	81.66	66.04
Relb	Endogenous	20	20	20	20	20	20	21.48	20	20	20	20.55	20	20	20	29.81	20	20	20	20	20	20	20	20	20	20	20	20	20	20	20	20.71	20	20	20	20	20	20	20	20	20	20	20	20	20	20	20	20	20
Rhoa	Endogenous	3515.32	4105.24	3425.49	3451.31	3630.6	3691.96	4658.71	4140.02	3893.43	3477.86	4519.87	4167.8	4239.08	4098.59	5381.14	3868.8	3114.09	3466.34	3841.3	3787.45	3434.91	3807.92	3554.91	3704.35	3653.13	3928.41	4233.59	3702.57	3310.92	4176.25	4454.11	3735.31	3561.18	3503.26	3709.67	3938.73	3617.78	4242.04	3577.82	3627.77	3706.61	4446.09	3927.21	4198.14	4593.13	3724.88	4082.21	4005.81
S100a10	Endogenous	717.12	683.5	386.41	588.74	670.37	565.67	1123.06	831	793.23	516	911.7	805.6	999.43	838.71	1110.32	681.26	624.92	766.03	662.64	581.8	685.97	734.48	574.64	835.95	715.38	739.05	1014.33	804.71	874.7	1127.74	1175.66	756.67	707.76	607.24	672.53	780.37	779.73	765.26	718.83	800.97	732	710.04	840.13	956.12	1503.56	957.68	1292.24	770.9
S100b	Endogenous	16902.2	17698	17441.7	15809.7	18554.8	14700.6	14766.2	17189.3	21671.8	13705.7	15692.1	16705.9	18317.2	19585.3	14393.2	17731.3	9730.89	16449.4	19038.9	16458.8	10975.6	18241.7	17927.5	16568.5	11780.3	23411.2	22356.4	16842.3	10788	17259	20205.2	19358.9	15204	16538.1	18134.6	18687.3	15529	23939.4	17160.1	19315.9	18017.5	23807.7	21974.4	23483.6	19325.1	15555.1	20560	24255.8
S1pr3	Endogenous	199.3	199.71	228.86	186.19	221.76	144.5	250.85	195.76	261.38	145.77	270.47	224.15	274.22	250.93	373.52	242.15	157.54	201.12	220.88	252.37	221.93	204.39	218	163.81	228.69	224.26	273.59	198.71	252.69	174.77	251.51	220.2	162.09	211.08	161.2	173.41	179.56	247.01	151.12	170.14	204.11	199.59	267.06	280.69	231.87	244.56	639.84	238.96
SCD1	Endogenous	20	20	20	20	20	20	20	20	20	20	20	20	20	20	20	20	20	20	20	20	20	20	20	20	20	20	20	20	20	20	20	20	20	20	20	20	20	20	20	20	20	20	20	20	20	20	20	20
SMA	Endogenous	352.33	402.23	369.83	381.75	370.28	290.11	322.19	354.57	320.47	319.26	364.19	408.59	366	334.58	311.11	355.97	393.86	421.96	431.61	362.18	418.65	384.73	347.08	381.03	486.69	285.42	344.96	365.94	472.99	352.83	373.81	377.88	394.06	393.8	380.93	433.54	340.26	306.66	345.12	387.05	380.08	305.12	338.59	396.48	283.26	326.76	347.29	339.82
SYP	Endogenous	17302.6	16073.6	16676.3	18087.7	16878.4	16000	14130.3	18250	16359	15066.8	16120.4	18314.7	15239.6	15452.8	12292.7	17372.1	18915.6	18862.8	17247.8	17586.8	20579.2	18008.9	18083.4	17828.2	19180.4	14707	15190.1	17744.1	19664.6	15724	14554.8	18540.6	17212.7	18375.6	17403.5	19673.4	17353.2	14223.1	16740.4	19643.3	17820.4	13426.6	16292.2	18785.5	12875.8	17080	15391.1	17768
Serpina3n	Endogenous	20	20	20	20	20	20	20	20	20	20	20	20	20	20	36.33	20	20	20	20	20	20	20	20	20	20	20	20	20	20	20	20	20	20	20	20	20	20	54.06	20	20	20	20	20	63.16	20	20	102.3	20
Sirt1	Endogenous	223.32	215.18	203.16	172.67	181.07	222.91	234.74	197.76	192.06	223.57	217.03	213.39	213.03	187.64	203.99	192.11	162.79	202.1	218.34	239.85	262.28	200.01	198.88	185.17	304.92	198.78	208.71	178.92	200.86	190.43	225.86	231.08	204.71	195.33	226.91	214	217.29	241.42	174.6	170.14	219.95	229.42	181.22	161.4	240.23	174.68	172.3	237.76
Snca	Endogenous	3925.49	3379.54	3979.4	4337.54	3640.78	4073.92	3545.62	4955.04	3797.97	3909.79	3726.55	4535.86	3494.61	3358.22	3050.59	3646.83	5366.96	4354.62	4024.1	3946.38	5578.58	4150.02	4239.51	3846.79	5394.67	3733.46	3018.12	3875.2	5429.64	3606.61	2887.87	3866.7	3864.4	3687.56	4233.32	3786.53	3916.82	3413.39	3971.95	4513.32	3494.58	3379.3	4105.25	3996.39	3210.29	4146.18	3947.6	4053.84
Sod1	Endogenous	6764.61	6240.13	7018.48	6887.02	6447.4	6112.56	6279.63	6624.03	6316.31	6304.68	6556.19	6693.79	6395.44	6352.47	5929.78	6867.46	6170.42	7030.29	6620.08	6895.82	6294.81	6970.98	6563.87	6943.99	5717.17	6181.23	7025.71	6629.2	5935.03	6435.02	6932.67	6948.65	7380.17	6978.16	6177.99	7776.92	7354.35	6816.52	6340.83	7118.23	6870.39	6833.17	6266.37	7106.83	6375.17	6873.31	6213.5	7083.42
Sod2	Endogenous	9993.44	10059.9	9974.63	10451.7	10213.3	8650.79	9004.43	9145.99	10171.1	8323.07	9483.66	10186.7	11564.8	9425.85	9750.7	11228.6	11122.5	10638.6	9703.53	10157.3	12519	10666.3	9767.88	10405.3	12073.5	8251.83	10186.6	9514.47	12343	9521.45	10698.4	10187.4	8813.86	10430.2	9951.32	11853.1	8995.55	8854.12	10214.8	10184.8	10823.4	8172.96	8754.95	9775.19	7924.14	10064.9	9663.96	10284.7
Sod3	Endogenous	50.71	49.22	65.51	49.93	62.05	59.37	43.73	58.93	62.5	60.81	55.08	56.24	57.79	59.91	52.16	59.73	20	43.38	59.66	45.27	20	50.28	64.06	44.51	20	39.5	68.13	45.86	20	60.18	61.15	46.22	41.22	52.77	50.31	54.42	40.52	41.94	58.2	37.81	55.43	58.5	39.74	52.63	87.25	50.35	48.46	66.04
Sox4	Endogenous	242.9	319.25	229.69	211.16	262.45	245.31	580.71	293.65	309.11	230.72	522.03	286.18	350.14	403.53	644.58	284.13	210.06	204.08	203.11	209.02	232.02	209.85	255.29	195.86	275.6	248.47	340.63	203.2	317.49	309.96	294.9	228.36	189.34	206.35	216.65	229.68	222.18	282.43	239.95	285.56	209.39	277.59	338.59	280.69	343.02	214.76	306.91	253.37
Spp1	Endogenous	20	29.53	20	20	41.71	20	345.2	35.96	63.64	67.07	147.98	175.35	2725.2	340.23	4493.45	353.54	20	21.69	26.66	21.19	20	26.23	21.03	20	20	127.42	574.21	40.46	20	289.35	1127.34	78.84	20	20	20	31.36	20	195.74	20	42.78	20	690.54	163.73	177.19	365.73	189.07	1667.34	271.38
Sqstm1	Endogenous	9594.84	8826.47	9042.59	9087	9125.84	8645.18	8307.89	9958.01	8816.47	9006.3	8414.94	9183.38	8884.95	8486.54	7908.24	8808.72	8470.55	9527.52	9362.06	9604.44	8751.21	9289.17	9394.03	9410.89	8701.83	8811.21	9149.53	9134.14	7710.35	8735.83	9253.42	9277.55	10389.4	9441.78	10229.6	9361.64	10321	10042.6	9436.7	9078.38	9606.58	10016.3	9416.24	9741.85	9448.02	9579.88	9190.13	9656.7
Src	Endogenous	160.15	135.01	223.89	196.59	143.43	160.18	186.41	162.8	154.56	150.24	174.28	156.32	151.84	144.68	180.71	184.04	199.55	186.33	176.45	205.17	307.68	179.25	184.53	157.58	281.46	163.1	183.83	163.64	181.42	145.91	170.63	154.05	183.75	177.21	147.85	189.1	175.37	144.48	142.95	193.03	164.52	177.8	165.32	210.52	117.13	147.97	144.48	192.13
Srxn1	Endogenous	268.7	265.81	214.77	214.28	249.23	266.59	146.52	204.75	227.29	241.46	169.35	206.78	268.55	244.15	262.68	206.64	393.86	250.41	248.81	262	469.08	208.76	317.44	251.05	416.33	184.76	290.89	243.66	427.63	241.54	271.23	260.98	201.22	284.32	257.72	251.82	218.69	192.95	260.37	244.77	239.31	181.24	259.91	271.92	182.86	231.2	317.67	241.36
Stx2	Endogenous	105.88	133.61	102.82	80.09	145.47	118.73	169.53	129.84	135.24	119.83	153.73	123.24	151.84	175.2	201.2	132.38	210.06	87.74	110.44	117.51	282.46	108.2	106.13	105.94	246.28	101.94	171.94	99.8	239.73	148.39	165.7	120.52	118.78	109.48	121.16	111.61	132.05	147.27	113.34	132.33	118.77	164.03	108.89	150.87	198.4	117.14	154.35	138.09
TFEB	Endogenous	177.95	322.06	153.4	167.47	215.66	258.75	277.7	303.63	337.52	203	284.44	324.23	300.28	331.19	487.16	225.2	220.56	200.13	255.16	182.05	418.65	265.59	199.83	234.14	369.42	351.68	269.26	224.78	421.15	244.84	283.07	219.3	187.25	174.06	237.18	208.47	251.53	334.63	245.06	210.94	236.67	403.77	225.73	277.19	297.6	183.93	256.65	309.8
TMEM119	Endogenous	314.96	462.7	233.01	266.29	385.54	389.81	309.92	459.45	494.35	392.59	470.24	435.06	435.13	514.3	534.67	406.01	189.05	347.03	274.2	281.27	252.2	321.33	242.86	298.24	287.32	542.82	347.12	366.84	233.25	337.17	281.09	313.54	246.63	273.3	317.27	302.55	283.67	334.63	311.43	347.25	227.87	287.92	550.02	322.8	253.38	268.19	307.8	356.63
Tgfb1	Endogenous	88.97	98.45	75.46	71.77	138.35	87.37	277.7	152.82	210.24	93.01	291.02	159.63	294.62	226.07	593.35	180	105.03	86.76	66.01	82.84	20	71.04	93.7	88.14	20	163.1	263.86	104.3	20	225.05	299.83	119.62	104.1	88.21	90.35	96.85	111.09	151.93	91.9	123.38	101.18	201.89	337.8	184.21	332.26	167.49	277.29	182.52
Tjp1	Endogenous	1264.31	1556.87	1403.86	1207.65	1376.35	1385.6	2002.94	1371.35	1512.6	1319.96	2128.4	1452.4	1653.25	1683.07	2215.98	1318.93	1491.4	1206.71	1354.48	1483.39	1740.15	1432.89	1319.47	1328.26	1858.81	1628.45	1681.54	1315.41	1794.76	1455.83	1676.7	1455.34	1117.89	1337.35	1537.05	1565.35	1284.18	1788.72	1425.41	1520.36	1361.94	1787.15	1521.29	1754.34	1686.42	1257.73	1620.68	1726.73
Tmem100	Endogenous	234.89	281.28	169.16	187.23	286.87	311.4	266.19	202.76	346.61	310.32	286.91	237.38	366	429.53	277.58	259.1	157.54	177.46	200.57	234.07	191.67	162.85	228.52	221.67	164.19	222.99	264.94	229.28	207.34	240.72	250.52	299.04	194.93	227.62	240.26	193.71	205.41	248.87	247.1	222.88	267.46	223.68	248.78	226.31	254.58	283.6	419.98	194.53
Tnf	Endogenous	20	20	20	20	20	20	20	20	20	20	20	20	20	20	20	20	20	20	20	20	20	20	20	20	20	20	20	20	20	20	20	20	20	20	20	20	20	20	20	20	20	20	20	20	20	20	20	20
Tnfrsf1a	Endogenous	233.11	278.46	230.52	203.87	307.21	204.98	821.58	324.61	415.94	199.42	742.35	344.08	610.76	606.99	1290.1	358.39	215.31	202.1	218.34	192.65	242.11	209.85	218.96	227.91	205.23	347.86	585.03	274.23	298.05	580.35	610.52	325.32	181.66	199.26	188.92	285.03	213.1	437.16	214.42	281.58	242.83	470.3	481.66	408.76	681.26	290.8	814.83	361.44
Tnfrsf25	Endogenous	20	20	20	20	20	20	20	20	20	20	20.55	20	20	20	20	20	20	20	20	20	20	20	20	20	20	20	20	20	20	20	20	20	20	20	20	20	20	20	20	20	20	20	20	20	20	20	20	20
Tor1a	Endogenous	263.36	284.09	228.03	280.85	256.35	245.31	227.83	318.62	270.47	259.34	248.27	300.24	251.56	269.02	271.99	262.33	404.36	286.89	265.31	244.66	307.68	266.69	240.95	304.47	316.64	291.8	267.1	289.52	336.92	250.61	286.03	289.07	260.61	296.93	270.04	284.11	260.61	228.37	261.39	266.66	297.37	264.98	253.55	275.43	246.21	271.27	229.73	300.2
Tpd52	Endogenous	279.38	796.01	252.91	252.76	363.16	501.82	461.8	576.31	594.36	366.65	629.72	569.05	512.18	672.55	947.31	357.58	320.34	331.25	561.09	397.82	393.43	512.6	368.11	456.7	598.1	755.61	442.28	488.22	375.8	397.35	535.56	427.72	343.75	236.28	452.8	362.51	454.14	676.71	454.37	322.38	373.92	833.93	355.28	412.27	530.67	347.31	445.1	422.68
Trem2	Endogenous	96.09	85.79	65.51	72.81	160.73	57.13	182.57	156.81	163.65	74.23	196.48	138.95	211.9	187.64	421.03	130.76	110.28	94.64	72.36	71.28	181.58	96.18	78.4	71.22	164.19	173.29	121.11	90.81	20	127.78	155.83	96.96	110.39	107.11	90.35	108.85	97.82	129.56	94.96	136.31	93.26	129.62	367.21	203.5	138.64	123.31	200.12	159.7
Txnl1	Endogenous	5674.7	5466.62	5277.12	5737.62	5361.98	5475.21	4798.32	5667.18	5217.38	5648.27	5221.11	5592.91	5158.06	5399.6	4677.88	5382.26	6674.56	5994.13	5745.45	5585.81	6890	5778.54	5686.14	5876.57	6491.19	5322.4	5570.17	5483.72	6829.17	5349.32	5414.76	5660.95	6281.84	5866.85	5486.99	5934.85	5938.11	5176.01	5678.15	5897.36	5930.76	5159.57	5678.2	5463.02	5170.41	6012.22	5437.27	5463.56
Txnrd1	Endogenous	882.61	1064.63	958.57	932	878.91	937.55	1000.32	1001.79	878.47	947.04	1091.74	1056.22	951.84	1114.51	1231.41	933.9	1291.85	939.54	1038.39	1015.25	1402.21	1038.32	1001.07	1058.51	1284.17	1007.91	1177.62	980.04	1276.42	984.3	1069.14	1059.33	1097.63	1010.49	975.42	1011.89	1133.96	1123.19	907.73	987.04	1036.41	1110.38	900.53	1042.08	1017.11	1038.86	1062.51	1000.25
Tyrobp	Endogenous	345.22	310.81	253.74	240.28	533.04	272.19	800.1	523.37	863.69	294.22	1022.68	625.29	1228.32	1015.04	3085.05	647.36	162.79	266.19	243.73	225.4	156.36	250.29	251.46	300.02	193.5	560.66	844.56	369.54	213.82	592.72	968.54	393.29	314.41	299.29	275.17	260.12	328.38	569.52	285.9	376.11	278.9	720.37	1181.9	510.51	763.73	470.62	1231.21	516.34
ULK1	Endogenous	579.21	594.9	546.45	557.54	578.82	621.67	501.7	527.37	546.63	591.12	538.47	583.11	542.77	564.04	473.19	563.41	677.43	638.85	578.86	574.09	852.42	638.3	565.08	543.06	832.66	474.01	557.99	598.81	809.91	539.14	546.41	620.74	481.39	615.12	590.38	642	535.19	534.1	606.51	641.77	541.96	465.72	538.89	607	444.61	573.38	482.79	561.97
Ubqln1	Endogenous	7293.11	8047.34	7352.65	7134.58	7330.38	7134.13	6519.73	7162.38	7407.29	7094.33	6806.11	7135.46	7305.36	6983.2	5844.09	7155.62	6296.46	7537.03	7544.23	7931.3	6254.46	7964.49	7338.34	7609.9	6737.47	7301.26	6997.59	6854.88	6071.09	6781.25	7012.56	7440.71	6994.5	7420	7488.13	7708.66	7257.23	7153.95	7378.23	7073.45	8029.09	7233.5	6846.59	6998.07	6394.29	7407.64	6506.95	7340.39
VPS35	Endogenous	2355.11	2272.72	2248.83	2309.2	2314.27	2141.69	2151	2439.06	2235.37	2207.08	2476.14	2519.37	2273.08	2354.48	2402.28	2392.47	2315.88	2492.3	2232.93	2388.83	2320.2	2484.33	2382.69	2498.95	2034.73	2232.43	2229.8	2530.12	1937.31	2394.79	2181.69	2408.65	2330.1	2451.02	2328.68	2599.38	2335.7	2141.99	2302.51	2607.89	2386.91	2112.93	2443.28	2315.73	2052.15	2283.22	2281.16	2427.98
Vegfa	Endogenous	903.97	869.15	980.13	804.06	887.05	816.58	832.32	899.92	879.6	694.86	898.55	994.18	833.99	817.23	779.65	936.33	2216.1	1081.51	1025.7	999.84	2738.85	1033.95	1057.49	1047.83	2316.19	751.79	1026.23	873.94	2604.67	940.6	1039.56	933.37	875.45	964.03	876.85	992.52	886.63	824.92	917.94	931.32	936.11	805.25	651.75	906.99	840.22	845.68	745.73	863.36
Vim	Endogenous	358.56	776.32	441.14	353.66	1045.74	389.81	6628.66	719.13	888.69	642.99	3727.37	988.39	3555.79	2963.73	6292.13	1379.47	225.81	406.18	801.01	430.57	277.42	464.51	384.37	333.85	381.14	1513.77	6712.11	475.63	557.22	6792.79	7893.32	928.84	365.41	619.84	403.52	1355.96	350.74	3486.09	488.07	1780.05	524.36	4044.61	1451.34	4010.42	8581.5	1176.55	4230.28	2334.32
p53	Endogenous	36.48	28.13	28.19	20.8	28.48	23.52	34.52	23.97	36.37	24.15	28.77	29.78	37.39	38.43	47.51	25.02	20	20	35.54	20.23	20	30.6	23.9	26.71	20	26.76	32.44	20	20	27.2	32.55	21.75	23.06	22.84	20.54	20	20.96	24.23	24.51	25.87	21.12	28.68	26.23	20	37.05	20	26.92	20
Hprt1	Housekeeping	1980.54	1572.34	1947.83	1897.28	1948.05	1712.68	1601.74	1904.71	1647.83	1817.18	1665.56	1846.11	1696.31	1576.81	1373	1726.55	1732.97	2001.33	1786.09	1912.03	1467.78	1856.96	1875.94	1949.66	1366.26	1488.29	1641.53	1777.56	1490.24	1754.25	1625.41	1695.48	1993.34	1950.1	1810.17	1921.4	1915.79	1574.33	1836.9	1983.03	1809.76	1490.06	1757.35	1777.15	1418.7	1873.23	1671.83	1717.12
Rpl13a	Housekeeping	15632.5	16392.8	16546.2	15852.3	16021.9	17242.2	18568.1	17442	16662.4	17155.9	17346.2	15862.3	17453.8	17279.4	21371.8	16108.8	13574.9	15620.2	16775.5	15112.2	13381.5	16688.6	15028.5	15422.8	13222.8	19652.2	17220.9	15155.5	13114.1	16946.5	18186.3	15533.9	16662.1	15085.7	15488.6	15073.3	17281.9	18387.8	15687.7	15116	16431.2	19678.2	17250.8	15903.1	19349	16872.4	17657	16524
Rps18	Housekeeping	1641.55	1715.79	1689.11	1704.85	1661.19	1783.25	2039.77	1825.8	1814.89	1682.14	1791.34	1719.56	1866.28	1825.49	2330.56	1887.99	1412.63	1574.45	1638.84	1583.56	1402.21	1520.32	1595.79	1605.13	1237.26	1987.78	1825.36	1563.57	1386.57	1821.03	1914.4	1504.27	1697.79	1621.67	1567.86	1565.35	1692.21	1837.19	1547.94	1463.64	1629.4	1860.57	1750.99	1615.75	1994.78	1746.84	1845.92	1646.27
Sdha	Housekeeping	2442.31	2566.65	2468.57	2675.34	2389.54	2434.05	2273.74	2512.98	2524.02	2339.44	2305.97	2516.89	2342.2	2305.88	1936.54	2653.19	2205.6	2459.76	2588.37	2564.14	2577.44	2554.28	2540.45	2613.79	2703.2	2256.64	2491.49	2583.17	2863.84	2375	2324.7	2728.53	2283.99	2558.92	2709.61	2889.94	2298.67	2298.58	2544.5	2629.78	2675.48	2294.16	2367.77	2663.09	2196.77	2436.33	2303.59	2711.37
Tbp	Housekeeping	413.72	386.76	430.36	418.15	406.9	409.97	393.53	343.59	382.98	445.35	429.95	391.22	380.74	392.23	373.52	389.87	582.91	416.04	417.64	420.93	549.79	407.68	457.03	382.81	639.15	383.54	405.52	434.27	505.38	405.59	400.44	439.5	402.44	422.94	387.09	379.11	379.39	384.96	427.83	432.82	388.87	372.8	390.26	373.67	425.49	386.36	383.18	401.06
Ubc	Housekeeping	126132	147550	112000	112923	128489	123266	119329	123681	134473	118555	126237	130641	131458	143994	130946	119256	125651	128601	122028	131157	137558	132027	124004	134128	139012	128726	124246	137081	136881	124212	122960	136339	124972	125452	140492	130410	132572	137641	133394	129709	128493	138826	132058	142544	126558	124639	134670	127523
NEG_A	Negative	3	1	2	7	3	3	6	2	3	6	5	4	4	3	1	5	5	2	4	3	5	1	3	1	3	4	4	5	4	3	5	6	7	3	1	2	3	3	2	3	2	4	1	3	1	3	7	4
NEG_B	Negative	2	1	3	2	1	1	3	1	4	2	3	3	2	1	1	1	1	1	1	2	3	1	4	3	1	3	6	4	3	6	2	5	1	4	1	2	1	4	5	2	3	3	2	1	3	2	4	5
NEG_C	Negative	2	1	2	1	1	2	5	1	9	4	1	6	2	3	2	1	2	3	6	1	2	2	4	5	3	2	4	3	2	10	2	2	1	2	6	3	5	3	2	2	4	3	2	2	1	4	4	3
NEG_D	Negative	7	4	7	4	5	2	3	1	1	2	8	1	4	2	9	4	2	4	4	2	2	4	4	5	1	4	2	3	1	4	5	5	5	5	1	7	5	1	5	2	3	4	3	2	1	3	3	2
NEG_E	Negative	6	6	5	3	8	4	1	8	6	7	4	4	5	3	5	6	1	2	6	4	4	2	1	1	6	3	5	8	4	6	3	7	4	2	5	7	2	2	6	4	2	2	6	3	8	4	5	6
NEG_F	Negative	3	7	5	4	3	3	2	4	1	6	2	2	4	5	3	2	3	3	2	4	4	4	3	4	4	4	3	4	2	3	2	3	5	1	5	4	1	3	2	1	2	4	6	2	1	1	4	3
NEG_G	Negative	3	1	2	1	1	2	3	2	3	1	2	1	1	3	1	1	2	1	1	1	1	1	3	1	1	1	2	1	2	2	2	4	1	2	3	1	2	2	2	1	1	5	2	2	2	3	4	2
NEG_H	Negative	1	3	4	2	4	1	2	5	3	2	3	4	4	7	4	4	1	4	2	3	3	4	1	2	1	2	2	3	5	3	1	2	4	5	3	2	6	4	9	1	6	1	3	4	2	3	2	3
POS_A	Positive	25034	21337	24388	25421	26998	23774	22696	28189	24110	24558	23848	28698	22170	20179	23729	24329	33478	23429	27401	23740	37079	21186	27782	28174	30379	25521	22102	27892	32353	23195	20697	28250	19414	23304	27966	27535	21719	22995	26175	23928	24806	22462	20300	22376	26801	18581	24518	25661
POS_B	Positive	7596	6622	7652	7755	8349	7232	7134	8320	7516	7931	7372	8632	7012	6225	7347	7406	10070	7154	8297	7162	11188	6760	8096	8522	9378	7775	6525	8246	9740	7053	6090	8297	5507	7139	8292	8372	6325	6695	7758	7258	7321	6840	6278	6687	8224	5698	7485	7796
POS_C	Positive	2251	1964	2365	2098	2532	2147	2099	2414	2227	2230	2205	2427	2078	1802	2243	2098	2819	2107	2512	2259	3158	1998	2472	2551	2704	2354	2033	2524	2771	2083	1922	2591	1735	2120	2430	2502	2030	1957	2300	2083	2122	2006	1755	1862	2327	1690	2139	2333
POS_D	Positive	562	514	539	541	598	536	507	593	520	541	514	643	470	429	513	587	688	505	574	485	770	476	640	580	657	552	491	599	704	483	436	603	424	527	611	619	475	465	591	511	525	512	428	470	594	479	526	587
POS_E	Positive	104	91	87	106	105	102	74	95	85	86	111	107	85	73	79	93	114	91	102	87	113	90	102	96	101	86	83	97	100	98	91	120	83	98	106	109	86	90	100	79	81	97	67	80	96	76	88	114
POS_F	Positive	33	41	40	37	40	49	38	45	32	45	28	56	31	33	37	31	47	44	41	38	51	31	36	34	48	46	37	43	56	36	41	48	37	33	37	43	29	28	34	48	42	38	32	40	49	30	37	33
[truncated: 16 more columns]

## Sheet: Table S4
Table S4: Full dataset for raw gene counts. The columns in gray represent the outlier that was excluded from data analysis.
Probe Name	1 Class Name	2 Week : Uninjured	2 Week : Uninjured	2 Week : Uninjured	2 Week : Uninjured	2 Week : Craniotomy-Only	2 Week : Craniotomy-Only	2 Week : Craniotomy-Only	2 Week : Craniotomy-Only	2 Week : Stab Wound	2 Week : Stab Wound	2 Week : Stab Wound	2 Week : Stab Wound	2 Week : Implant	2 Week : Implant	2 Week : Implant	2 Week : Implant	8 Week : Uninjured	8 Week : Uninjured	8 Week : Uninjured	8 Week : Uninjured	8 Week : Craniotomy-Only	8 Week : Craniotomy-Only	8 Week : Craniotomy-Only	8 Week : Craniotomy-Only	8 Week : Stab Wound	8 Week : Stab Wound	8 Week : Stab Wound	8 Week : Stab Wound	8 Week : Implant	8 Week : Implant	8 Week : Implant	8 Week : Implant	16 Week : Uninjured	16 Week : Uninjured	16 Week : Uninjured	16 Week : Uninjured	16 Week : Craniotomy-Only	16 Week : Craniotomy-Only	16 Week : Craniotomy-Only	16 Week : Craniotomy-Only	16 Week : Stab Wound	16 Week : Stab Wound	16 Week : Stab Wound	16 Week : Stab Wound	16 Week : Implant	16 Week : Implant	16 Week : Implant	16 Week : Implant
AIM2	Endogenous	17	14	14	12	17	23	30	20	17	20	32	28	32	15	96	36	2	8	7	12	4	11	12	18	3	21	12	17	7	22	28	19	17	8	13	15	23	25	12	10	7	22	26	10	14	6	18	13
ATG12	Endogenous	1904	1271	2016	1626	1600	1631	1884	1489	1299	2215	1927	1790	1407	1489	1505	1930	416	1984	1233	1579	457	1553	1806	1588	341	1374	1429	1610	320	1922	1551	1619	2661	2290	1612	1848	2548	1713	1524	1728	1886	1284	2264	935	1135	1648	1803	1424
ATG5	Endogenous	789	492	837	646	723	579	907	622	579	719	901	795	632	633	788	860	146	729	521	684	171	624	661	834	155	511	671	711	120	819	685	753	951	921	643	740	989	688	561	640	876	599	850	400	549	659	796	539
Aif1	Endogenous	1057	636	808	606	1292	599	1860	1121	1500	787	2412	1395	1647	1372	4218	1470	103	656	476	652	127	610	601	825	84	821	1136	876	100	1252	1233	878	916	814	588	672	966	1032	664	860	757	916	2819	617	1008	827	2682	710
Akt1	Endogenous	1055	589	1065	885	944	700	1125	919	763	928	1021	1065	763	772	891	1165	197	892	692	875	245	851	874	994	207	662	825	949	202	1060	928	942	1092	1130	867	951	1244	914	822	863	1020	690	1092	531	681	860	935	759
Aldh1l1	Endogenous	132	93	134	109	118	105	157	120	123	123	130	163	115	132	139	138	17	104	113	134	29	122	144	166	24	93	192	119	18	196	203	177	126	143	121	132	155	210	96	153	144	164	146	122	181	110	170	185
Anxa1	Endogenous	20	35	28	31	62	22	531	62	51	43	216	72	219	124	461	92	14	28	37	39	11	30	29	44	9	54	280	50	16	385	471	80	54	40	24	81	54	211	35	76	50	185	98	97	776	69	195	122
Apoe	Endogenous	35366	25973	40701	30431	37464	30776	81822	37321	40880	37733	62965	44936	43747	51868	88997	47272	2969	31227	28462	36150	3262	31613	38976	34992	3199	36820	55566	36994	2845	63956	60890	43721	46204	48987	34311	38725	43601	56095	33133	37633	43172	50186	61284	26622	56960	34475	47346	37965
App	Endogenous	38673	24892	41199	30592	34048	27681	42617	33634	29786	34717	39867	42726	28663	29537	31976	40076	6747	39357	27915	37581	7486	35089	37735	41616	6244	27125	31063	40540	5070	41775	34026	40401	43043	42968	35311	40456	46169	33513	33870	36545	38258	26176	41091	20511	24385	33338	36372	30270
Arc	Endogenous	9892	1434	4274	3333	7461	2035	4689	2945	7911	2218	3269	3452	7705	1667	2722	4899	314	2698	5381	8733	309	5163	7462	7996	458	3592	3779	7438	418	2844	4637	9226	6979	8367	5558	7067	7234	6942	5201	3525	10991	5767	3620	3007	5953	6869	3412	6113
Atrn	Endogenous	6837	5054	7026	5587	5872	5571	6978	5982	5561	7040	7229	8324	5243	5340	5780	7166	1340	6484	5140	6528	1564	5985	6499	7081	1361	5025	5736	6879	1181	7004	5639	6908	7893	7907	5997	6914	8731	6602	6158	6430	7288	5644	6934	3262	4471	6094	5529	5178
Axl	Endogenous	657	463	696	509	720	499	1391	659	798	611	1304	928	832	937	2041	955	71	582	497	619	94	556	680	683	83	617	1003	693	72	1160	1137	728	712	837	639	737	748	823	557	739	755	707	2239	556	878	561	1410	672
BAG3	Endogenous	239	335	183	163	277	305	546	217	340	399	366	325	388	461	480	328	31	206	190	265	40	275	276	255	43	272	379	299	39	484	418	371	255	288	292	330	322	434	274	228	309	377	427	225	510	244	715	319
BAX	Endogenous	248	137	262	192	178	153	291	213	163	223	316	267	187	173	326	266	77	198	162	228	98	196	210	204	73	141	184	219	70	248	245	249	281	238	168	201	287	225	215	205	221	188	264	125	189	205	264	157
Bad	Endogenous	604	357	539	471	538	452	631	550	444	566	642	616	450	496	483	681	111	540	400	517	104	511	519	559	86	381	489	563	69	580	519	502	787	678	471	501	789	582	479	441	620	377	641	255	409	528	544	381
BatF3	Endogenous	26	12	21	15	16	18	37	14	27	21	42	29	24	29	52	31	3	18	12	15	7	23	16	23	5	12	28	13	5	29	28	19	18	18	11	16	20	32	15	12	20	25	33	10	17	17	45	21
Bcl2a1a	Endogenous	4	4	1	1	5	4	3	2	8	5	5	1	1	3	8	5	1	1	4	1	1	4	6	3	3	3	3	3	2	4	3	5	6	3	2	5	2	2	5	4	6	3	3	4	5	6	10	2
Bdnf	Endogenous	1215	520	1097	1002	890	1080	994	780	535	1516	1049	862	696	594	647	950	164	872	816	1553	166	713	1232	1341	135	459	796	1198	135	937	909	1234	1816	1622	781	1124	1307	1010	903	1150	1372	726	1533	462	685	1020	898	788
Becn1	Endogenous	1752	970	1687	1440	1579	1177	1645	1602	1206	1554	1802	1922	1223	1179	1410	1873	399	1655	1149	1467	430	1365	1513	1649	359	1037	1334	1636	304	1709	1375	1532	2177	2018	1351	1669	2110	1336	1340	1539	1610	1134	1841	844	1064	1351	1552	1178
Bid	Endogenous	116	97	151	84	115	99	161	85	110	136	134	118	151	129	233	147	24	127	82	83	35	110	107	79	24	85	133	99	22	130	149	96	149	167	90	125	156	137	96	147	120	116	158	73	133	84	189	90
Blnk	Endogenous	74	64	61	49	93	53	168	107	93	75	180	144	111	126	379	135	27	57	49	73	42	72	62	63	22	81	106	93	27	106	121	91	93	95	60	59	76	97	79	90	90	64	268	68	99	85	153	69
C1qa	Endogenous	1648	1007	1215	925	2547	953	5058	2562	3738	1463	7509	3945	3773	4184	15627	4107	107	1029	790	948	130	1096	1060	1255	82	1837	2618	1495	122	2949	2798	1551	1471	1560	1079	1149	1634	1998	1241	1611	1216	1938	7250	1405	2166	1680	7684	1598
C1qb	Endogenous	963	598	685	526	1390	585	2666	1293	1850	873	3819	1973	2051	2329	7392	1975	66	544	459	514	63	523	642	562	67	916	1298	752	60	1452	1404	776	750	828	612	453	790	1059	605	683	630	915	3461	537	1013	829	4264	681
C1qc	Endogenous	676	402	443	350	1060	343	2094	748	1489	602	3129	1409	1762	1818	6681	1533	29	366	303	358	42	313	372	435	23	514	1005	527	37	1403	1278	559	525	528	387	367	565	709	427	490	465	737	2323	419	1096	608	3330	550
C3	Endogenous	406	341	92	88	1383	87	2518	1290	2401	273	4394	2215	2335	2246	9706	2316	7	152	133	108	56	225	245	301	41	1025	839	584	63	1025	1364	677	232	123	122	115	334	782	186	412	209	795	5273	428	485	288	3090	486
C3ar1	Endogenous	69	43	67	35	89	41	165	88	90	60	174	137	144	109	356	120	11	54	42	49	12	50	56	50	9	87	96	71	8	108	109	56	53	77	57	58	61	88	45	60	63	72	254	53	92	54	278	64
C4A	Endogenous	491	171	141	129	669	109	2935	560	935	298	2581	929	1244	1641	4968	1097	27	136	89	132	54	130	202	204	40	385	1864	400	68	2005	2654	446	196	229	148	295	213	955	185	600	202	1470	3321	809	2294	466	2930	645
C5AR1	Endogenous	20	8	30	19	24	14	69	33	32	17	71	32	117	40	246	64	9	21	15	19	4	19	27	26	4	24	58	20	5	53	100	27	39	23	20	31	39	46	14	22	23	58	49	14	60	35	75	36
CASP8	Endogenous	35	23	45	27	50	32	136	44	42	40	93	62	75	68	197	69	8	23	19	31	12	35	34	41	12	34	76	37	7	71	95	46	52	52	31	42	44	52	36	32	31	59	86	43	75	39	91	31
CD11c	Endogenous	18	10	19	9	13	13	40	11	16	20	33	26	71	17	99	49	13	19	20	26	15	20	19	19	15	21	69	20	10	29	85	29	17	11	26	15	18	22	10	13	29	24	23	22	39	20	58	44
CD127	Endogenous	3	1	5	4	6	6	3	4	3	1	3	5	3	3	6	4	1	3	6	3	2	10	6	6	2	5	3	8	1	2	8	3	3	2	4	2	6	5	5	2	5	5	3	5	6	1	5	4
CD14	Endogenous	19	17	11	17	33	11	107	17	19	21	77	35	155	60	228	61	6	18	15	8	2	16	17	24	4	15	96	22	4	60	159	29	24	19	18	20	22	57	19	23	18	59	51	31	88	47	143	55
CD163	Endogenous	35	29	39	21	36	30	51	27	32	43	50	43	44	44	69	31	14	52	30	35	6	42	47	37	9	45	48	39	7	64	57	44	35	42	28	41	38	49	29	25	44	41	49	34	80	31	76	35
CD19	Endogenous	4	3	5	3	5	1	18	4	2	5	7	13	7	9	26	5	5	7	6	6	5	2	6	7	5	7	7	3	2	4	10	5	9	7	5	6	1	3	5	3	1	3	5	4	1	3	5	2
CD27	Endogenous	15	8	13	7	13	16	15	10	15	16	19	16	9	15	22	11	6	12	13	12	6	8	11	17	3	12	11	18	7	17	17	19	11	13	12	17	10	23	10	7	24	8	21	11	22	10	19	9
CD274	Endogenous	167	91	173	128	115	106	177	162	126	126	183	163	289	122	720	178	31	164	107	143	32	130	151	182	15	115	160	152	21	204	274	172	197	171	152	182	232	178	145	201	167	153	246	118	123	201	274	128
CD28	Endogenous	26	14	26	24	20	17	56	16	14	19	42	30	23	26	64	30	9	38	20	12	8	17	16	22	6	16	30	20	8	41	34	25	33	42	19	38	29	34	20	30	32	20	39	20	28	26	26	27
CD31	Endogenous	105	91	147	91	119	99	146	116	98	114	152	149	80	119	150	144	21	118	78	98	27	121	113	138	17	110	130	123	9	125	124	118	122	129	89	128	140	109	83	94	151	112	120	78	95	113	113	90
CD34	Endogenous	2414	1023	2096	1918	2161	1484	1906	1616	1160	2086	1885	2133	1262	1236	1664	2052	299	2103	1412	1875	407	1497	1718	2025	244	1253	1727	1851	239	1811	1830	1602	2470	2770	1476	2129	2227	1789	1563	1669	1931	1255	2306	1064	1057	1646	1672	1641
CD3E	Endogenous	18	25	19	14	16	79	62	24	13	173	49	38	22	37	108	40	3	14	9	8	1	5	17	25	27	10	36	21	1	43	68	14	22	18	15	13	34	44	15	28	14	43	51	37	82	19	32	27
CD4	Endogenous	158	78	95	64	330	65	585	251	466	104	694	447	474	487	1645	354	23	116	72	96	36	71	110	144	15	172	370	157	20	418	501	167	103	159	113	119	130	228	119	195	139	255	1086	146	333	195	722	229
CD40	Endogenous	14	9	20	13	9	13	28	16	21	13	48	23	16	26	67	21	4	11	15	16	7	14	21	12	5	20	31	16	4	27	33	13	25	15	14	25	12	33	15	14	15	23	24	19	41	16	35	15
CD40L	Endogenous	9	10	13	5	6	5	26	11	11	15	17	12	13	16	33	23	2	12	13	15	4	9	13	15	3	7	15	15	5	17	20	9	12	11	10	16	16	18	10	6	14	10	15	10	24	10	15	13
CD44	Endogenous	45	131	25	27	167	74	870	219	254	112	692	233	583	633	1421	283	4	24	99	74	13	81	103	67	12	258	841	135	10	742	900	228	96	51	41	101	118	626	87	322	57	553	319	350	723	201	946	380
CD45	Endogenous	49	22	43	28	76	39	199	63	102	48	208	118	204	139	521	100	2	37	19	26	8	32	35	42	8	50	149	47	7	114	198	47	50	39	33	41	50	78	36	44	33	86	231	55	128	59	193	61
CD86	Endogenous	12	7	16	11	11	8	25	29	11	15	19	12	14	15	46	18	1	12	7	5	6	10	9	12	3	14	13	12	4	20	11	16	14	13	11	17	14	16	13	15	21	17	25	12	14	11	17	7
CD8a	Endogenous	8	8	8	2	11	7	11	7	15	12	22	13	23	13	46	13	3	12	6	12	2	3	14	6	3	7	15	13	3	10	16	10	17	2	10	10	5	12	6	8	10	17	19	10	28	10	12	6
CD9	Endogenous	1459	2386	1680	953	2137	1859	3912	2822	2608	1711	4366	3215	2586	3114	5812	2666	187	1292	1706	1685	302	1740	1536	2194	244	2746	2343	2723	189	2704	2455	2336	2239	1155	1646	1601	2873	3571	1864	1677	1548	3609	2772	1487	2085	1497	3069	1996
CSF1R	Endogenous	675	493	559	479	816	447	1412	905	963	586	1954	1285	1131	1147	3381	1200	60	566	386	519	76	507	518	577	61	673	884	710	70	992	906	695	745	677	586	582	846	867	543	668	525	799	2766	523	644	583	1714	609
CTLA4	Endogenous	7	1	9	4	9	8	9	6	9	9	11	6	8	6	14	9	3	12	7	8	4	5	4	5	3	3	9	8	4	11	11	7	5	10	6	5	10	9	8	5	8	15	11	1	7	10	5	8
CTSD	Endogenous	4089	2937	3967	3254	4018	2907	5799	4172	4385	3618	5990	5130	4642	5096	8402	5242	520	4044	2955	3775	556	3747	3816	4525	510	3710	4706	4365	461	5094	4976	4575	5299	4742	3684	4668	5208	4387	3642	4284	4430	3899	8099	2719	3565	3774	5642	3698
Cables1	Endogenous	844	654	1331	810	722	645	798	572	608	723	598	792	640	672	442	1062	160	1028	828	899	198	971	931	840	153	476	618	636	136	756	853	748	940	1258	1003	911	857	600	931	678	1007	475	850	329	486	695	769	520
Casp3	Endogenous	467	337	542	374	466	369	666	470	467	477	675	581	425	425	777	567	77	394	294	409	83	344	372	500	64	303	432	452	76	519	508	465	590	547	368	437	577	469	318	367	434	452	622	267	425	417	507	358
Ccl5	Endogenous	28	22	38	16	21	21	56	28	47	35	76	31	41	52	94	43	10	24	22	24	3	20	21	21	4	15	72	15	4	81	68	25	38	30	16	39	32	52	16	41	29	55	145	63	94	32	88	56
Ccs	Endogenous	418	279	529	456	428	345	717	529	396	431	583	676	415	399	604	703	98	416	318	440	106	378	410	482	91	371	470	480	83	583	464	534	551	583	406	594	526	497	394	579	554	385	514	345	412	453	492	449
Cd36	Endogenous	24	15	20	12	24	10	23	12	11	15	21	92	310	16	196	190	7	16	22	19	8	27	23	15	3	13	130	21	3	56	317	10	20	15	12	24	30	35	15	9	17	97	27	20	140	129	20	143
Cd68	Endogenous	58	42	49	32	158	22	604	136	345	92	604	262	696	423	2187	363	8	37	34	31	7	32	47	40	9	129	473	76	11	307	704	104	43	62	37	50	54	220	44	120	55	372	681	159	559	182	427	325
Cd74	Endogenous	137	191	160	96	481	82	3865	558	2266	355	2133	969	2645	1885	9790	2111	20	74	99	92	47	123	116	157	38	653	3075	331	54	3675	6484	622	184	245	58	680	194	1986	112	860	187	2027	3514	1307	7007	378	3810	1758
Cd83	Endogenous	1471	759	1781	1454	1330	996	1656	1297	1047	1221	1441	1411	1095	1066	1470	1687	284	1558	1109	1239	292	1202	1314	1281	180	899	1273	1172	159	1522	1418	1341	1869	1791	1386	1518	1987	1518	1316	1429	1473	1164	2365	647	1076	1412	1625	1136
Cd84	Endogenous	113	74	77	60	165	70	306	137	160	80	329	186	231	188	711	205	19	81	57	63	22	66	91	81	15	115	191	107	16	163	243	95	115	136	98	96	117	124	97	115	89	169	549	77	142	124	233	108
Cdh5	Endogenous	213	140	258	173	270	134	1257	266	266	189	923	365	462	454	1216	328	19	179	132	176	26	182	192	191	34	169	579	200	34	785	697	281	248	335	167	349	235	424	153	347	273	385	371	257	603	231	414	246
Cdk2	Endogenous	39	53	57	38	43	52	95	51	62	48	88	62	47	64	92	53	15	37	31	48	12	54	55	59	8	52	51	49	11	77	58	60	51	51	42	42	86	84	41	48	43	71	57	30	53	46	60	61
Cflar	Endogenous	508	258	463	362	432	333	532	418	375	471	487	532	370	362	584	543	118	404	297	356	107	290	395	429	80	321	377	422	84	511	452	450	556	530	381	451	563	447	354	423	430	353	714	268	372	437	575	396
Cldn5	Endogenous	2276	1269	2624	1866	2401	1546	2805	2319	2223	1727	3442	2890	2152	2107	3326	3010	281	2018	1450	1841	331	1840	1942	2020	258	1619	2324	2045	227	2373	2307	2122	2806	2512	1854	2198	2643	2334	1757	1753	2330	1961	3556	1359	1658	1846	2625	1587
Clec7a	Endogenous	14	3	13	9	12	12	54	15	34	17	42	30	95	38	228	45	2	6	11	15	4	16	17	8	4	19	36	14	1	35	98	19	15	17	6	20	13	20	8	12	12	29	37	12	29	17	55	32
Cotl1	Endogenous	199	233	161	164	189	227	417	255	225	283	398	312	323	296	688	298	28	191	174	185	43	166	206	218	61	179	252	252	29	332	308	241	327	240	190	221	322	241	194	274	223	229	501	168	224	237	463	208
Ctss	Endogenous	7225	4496	5447	3864	7927	4941	10033	7269	8589	6138	12537	8817	7647	8954	17968	8349	416	5292	3544	4989	440	4846	5131	6081	415	6452	6855	6069	417	7697	7127	6193	7335	5593	4945	4632	7418	6177	5017	5547	4429	5987	19126	3508	3943	4648	12762	4813
Cx3cr1	Endogenous	682	385	558	440	761	431	1047	776	833	518	1454	991	811	775	1965	948	73	468	366	463	78	449	460	567	67	592	569	640	77	702	497	619	696	637	496	488	753	630	501	626	503	581	1820	313	408	545	1401	514
Cycs	Endogenous	13404	7867	13776	10771	11367	9167	12416	10488	10076	11180	12910	13658	9509	8906	9327	14481	1816	12207	8405	11512	1944	10655	10655	13108	1691	7017	9574	11204	1362	11809	10206	11856	14027	14258	10003	12575	13846	9280	9835	10761	13357	7382	11141	5821	6978	10363	9511	8199
DR4	Endogenous	7	5	12	4	9	8	54	11	42	8	30	23	56	23	96	35	1	5	2	9	4	4	3	7	2	11	51	7	1	63	93	22	5	14	1	16	11	33	1	11	8	36	41	17	102	7	75	27
Ddit3	Endogenous	738	489	681	546	630	515	713	592	619	678	655	747	669	595	629	769	138	592	473	577	165	602	697	652	137	456	577	599	133	619	619	670	767	788	545	674	769	649	614	564	818	505	723	330	564	608	632	469
Ddx58	Endogenous	141	85	123	92	173	72	217	118	211	103	291	191	291	160	348	178	14	105	95	122	17	105	137	131	8	117	221	137	21	217	212	173	149	147	104	119	143	181	118	119	130	155	470	188	204	123	284	129
Dock1	Endogenous	460	494	494	391	438	476	751	512	491	584	651	631	566	604	666	605	116	462	467	523	148	481	529	558	146	562	626	600	113	688	641	527	734	559	509	510	870	863	504	526	582	786	597	333	544	495	534	527
Dock2	Endogenous	103	77	74	51	139	67	316	115	191	106	370	205	260	274	881	183	15	75	63	70	19	71	74	112	16	120	209	116	27	188	241	121	112	97	64	80	102	160	66	99	93	136	391	92	154	98	320	118
ERLEC1	Endogenous	1516	930	1623	1307	1323	1153	1586	1347	1155	1584	1526	1670	1080	1177	1329	1590	378	1450	1046	1466	397	1304	1400	1572	307	1015	1113	1406	284	1616	1296	1415	2020	1764	1260	1380	2013	1422	1285	1310	1571	1123	1572	663	1017	1406	1320	1088
Egr1	Endogenous	7619	2864	5385	3771	5429	4208	5870	2979	5492	4688	4468	3524	5493	3138	3671	4932	526	2699	3499	6933	513	3764	5135	5981	675	2693	2444	5973	562	2698	3006	6927	5621	6713	6080	4666	6042	5249	5246	2746	7951	3936	4738	2144	5007	5246	3818	4234
Ehd2	Endogenous	21	12	17	14	16	19	55	25	14	19	57	28	34	29	35	28	3	18	26	26	9	14	29	20	3	26	32	14	5	38	29	26	21	19	25	23	17	48	20	17	22	24	39	27	49	21	43	28
Ep300	Endogenous	453	343	496	418	427	433	578	382	376	510	486	503	435	365	510	523	123	461	377	493	147	437	491	450	119	373	452	413	115	558	493	487	616	618	459	520	634	510	452	430	496	420	579	245	429	467	434	402
Ercc6	Endogenous	420	269	430	377	379	341	441	379	331	447	401	477	256	327	345	455	115	443	307	417	151	381	452	459	135	319	367	400	119	469	365	420	562	552	402	451	572	349	389	404	464	314	472	192	270	383	358	342
F2	Endogenous	1	1	1	1	1	1	1	1	1	1	6	1	3	1	1	1	4	1	1	11	1	2	1	1	1	7	5	1	1	2	1	1	1	1	15	1	7	1	1	1	1	1	1	1	1	1	5	1
F4/80	Endogenous	3	2	6	2	6	2	2	1	3	2	4	2	1	2	3	4	3	1	3	2	1	3	6	2	1	5	2	3	5	1	5	3	4	4	2	1	1	1	1	1	3	4	1	3	2	4	4	5
FADD	Endogenous	32	25	31	23	22	27	29	34	33	25	41	49	14	37	44	35	15	28	21	28	10	26	22	44	10	24	40	37	6	35	37	38	36	30	34	37	53	34	24	27	29	38	37	25	23	23	32	29
FOXP3	Endogenous	8	9	7	7	5	8	17	9	5	11	7	12	9	14	29	7	3	6	10	6	6	8	9	5	3	5	5	14	6	14	9	10	8	3	12	15	10	9	8	10	7	13	6	8	7	7	7	7
Fancc	Endogenous	67	29	58	49	33	43	82	46	55	50	56	77	47	43	44	59	12	44	39	51	22	43	61	54	14	33	56	68	16	52	47	51	72	68	46	66	74	54	53	54	54	34	59	43	45	46	60	43
Fcrls	Endogenous	27	31	21	70	135	13	357	502	177	84	571	1020	288	451	1294	848	2	85	52	10	2	60	65	11	4	266	628	40	4	633	760	29	10	8	14	102	14	76	15	237	19	93	214	210	106	56	359	184
Fkbp5	Endogenous	566	443	501	435	506	470	724	428	369	755	588	463	425	612	477	504	113	569	431	569	142	463	555	640	133	439	535	642	87	707	656	522	585	656	565	496	592	446	532	482	536	309	652	256	447	483	614	359
Fn1	Endogenous	375	308	358	189	487	372	3348	328	336	420	1819	602	2045	746	2522	869	61	342	207	281	57	323	276	307	49	301	1356	315	37	2448	2640	357	412	661	309	520	478	679	258	588	543	684	737	394	2575	619	1174	451
Fxn	Endogenous	524	281	494	447	427	369	513	442	352	454	474	506	343	369	341	536	87	426	330	450	93	416	393	466	78	344	369	452	68	504	429	428	567	495	377	434	592	420	434	407	496	348	491	215	318	399	414	341
Fyn	Endogenous	2465	1874	2942	2159	2318	2178	2565	2284	1963	2650	2717	2883	1870	2093	2671	2890	476	2306	1853	2301	547	2191	2347	2338	551	1698	1929	2265	390	2245	1935	2404	2894	2778	2151	2470	2966	2322	2035	2155	2483	1878	2661	1249	1447	1843	2106	1840
GFAP	Endogenous	1192	2273	760	608	3317	1518	5120	3244	4457	2012	7935	4025	5024	7429	13129	4519	120	576	1643	1260	286	1342	2580	1389	289	6606	9607	3449	362	6412	7243	5531	1413	1253	1227	1167	1796	10063	1651	3119	1395	8278	9750	3915	7152	2880	11930	5401
GPNMB	Endogenous	176	149	124	104	342	104	1047	320	387	396	694	440	2941	1637	5060	917	27	164	133	128	32	158	185	152	32	567	3013	433	44	1655	3720	481	228	173	218	154	242	1449	217	641	158	2187	1680	667	2807	1287	1731	1593
GSTA1	Endogenous	789	559	899	578	770	631	811	550	691	758	776	759	607	699	527	872	82	622	614	649	83	732	873	748	82	687	834	730	52	873	897	875	926	893	626	739	904	1006	653	763	922	768	833	407	714	708	646	737
GZMB	Endogenous	5	5	7	7	7	5	14	6	7	10	8	10	10	7	7	7	5	7	5	4	5	8	8	5	1	7	5	14	3	7	10	6	6	5	1	5	10	6	7	6	12	4	5	8	5	12	14	9
Gjb1	Endogenous	222	370	166	105	230	233	255	389	397	198	331	435	263	334	319	272	45	177	315	311	58	322	262	408	59	433	237	418	41	213	201	335	299	94	311	272	449	469	345	186	272	507	200	169	187	217	288	231
Gnao1	Endogenous	11540	6470	11289	9593	9029	8710	10504	10068	7551	11311	10667	11949	7515	7289	7468	11259	2607	11414	7474	10556	2920	8994	10615	11494	2346	6887	7862	11053	2075	11356	8372	10974	14578	13767	9677	11363	14729	9177	9495	11065	11722	6985	12847	5692	6492	10357	10261	8395
Gsr	Endogenous	1135	690	1053	984	977	822	1065	909	823	1019	1035	1165	929	857	968	1110	175	1042	622	915	195	849	877	963	171	725	783	943	132	1137	787	939	1211	1268	851	917	1254	872	863	856	1059	704	1067	415	715	958	970	672
Gstp1	Endogenous	4142	4141	4774	3220	3782	4227	6317	5250	4496	4799	6402	5721	4357	5624	6047	5364	739	4074	3906	4205	982	4892	4054	4936	841	5481	4855	5335	694	6110	5383	5029	6713	4400	4963	4726	7808	8222	5026	3889	5328	8300	5476	2894	5835	4654	5049	4269
H2-Ab1	Endogenous	10	5	6	3	30	7	17	7	91	8	13	13	144	2	32	21	1	7	10	13	5	15	17	16	5	14	9	25	1	14	21	49	9	4	4	8	6	9	6	4	7	11	121	9	16	10	182	5
H2-T23	Endogenous	80	33	48	29	60	37	81	51	54	47	101	53	77	60	134	67	6	47	42	53	7	28	48	90	7	48	57	66	11	65	75	74	48	54	46	68	66	42	48	79	74	46	192	108	82	51	107	58
Hdac6	Endogenous	357	211	381	350	308	264	397	312	276	307	369	416	267	260	282	385	70	347	260	382	81	318	331	365	67	209	275	398	49	372	288	410	434	411	391	401	448	352	286	374	359	244	414	218	237	277	409	283
Hgf	Endogenous	145	44	59	83	107	99	111	172	83	87	182	164	93	89	163	98	15	116	50	61	17	45	92	75	6	95	134	101	8	145	132	79	244	169	57	61	188	112	48	201	79	80	414	48	96	135	181	56
Hif1a	Endogenous	1898	1215	2030	1572	1616	1491	2329	1624	1488	1973	2143	2189	1628	1568	2113	2166	278	1759	1370	1891	276	1643	1835	1937	266	1322	1705	1867	232	2043	1826	1967	2559	2280	1678	1963	2517	1919	1617	1820	2146	1557	2093	960	1523	1710	2046	1469
Hmox1	Endogenous	55	22	49	26	71	34	137	56	73	203	139	85	215	500	662	119	4	25	30	30	7	30	32	38	6	49	129	51	11	87	132	50	54	52	46	40	58	98	26	55	51	97	130	41	110	60	180	49
Hpgds	Endogenous	58	25	35	36	56	29	127	61	96	37	134	99	119	107	274	78	5	28	28	29	7	17	31	44	7	30	57	42	5	59	61	43	43	41	30	38	43	57	32	31	28	48	93	26	44	38	90	36
Hspb1	Endogenous	76	51	56	44	130	77	236	59	84	89	227	94	150	135	351	103	11	57	40	46	8	57	62	47	5	71	266	49	5	286	257	80	79	81	53	71	59	181	55	83	79	139	223	133	234	116	920	139
Htra2	Endogenous	1034	669	1242	977	984	778	1253	991	805	998	1124	1160	826	779	1022	1247	284	1073	780	1073	265	1007	1023	1101	287	728	895	1027	263	1162	974	1081	1450	1290	910	1034	1364	1011	856	999	1164	757	1141	563	809	945	1022	785
ICOS	Endogenous	17	4	14	10	16	13	91	17	16	14	61	37	46	44	178	33	4	11	19	22	5	14	12	22	3	12	21	14	4	28	68	17	19	15	12	20	17	19	7	16	8	21	23	15	40	13	24	17
IL2RG	Endogenous	28	21	25	25	31	18	82	32	46	23	69	52	59	60	202	57	1	24	18	30	8	23	21	24	1	18	40	20	10	54	100	26	18	30	30	21	28	41	18	24	33	22	44	29	73	38	43	33
IRF7	Endogenous	83	37	19	51	65	33	69	63	102	29	114	71	134	57	159	101	11	23	17	35	8	17	22	32	7	54	79	27	14	50	75	39	29	40	30	47	41	50	26	46	54	51	561	161	89	38	294	44
ITGAM	Endogenous	155	80	92	71	176	63	211	180	221	86	299	229	365	216	798	210	12	67	79	106	13	76	106	131	13	145	246	181	26	198	332	162	105	128	68	66	121	168	62	103	100	208	419	112	172	210	588	166
Ifih1	Endogenous	51	24	50	32	49	43	83	49	72	40	72	67	87	56	120	63	11	59	36	51	14	45	38	57	9	43	72	57	15	77	63	49	72	46	54	57	60	62	42	65	55	49	131	45	62	53	123	47
Ifitm3	Endogenous	147	126	153	135	251	111	1274	197	318	172	859	301	478	537	1224	387	20	106	114	149	16	102	125	143	17	188	688	145	23	706	917	231	154	201	100	244	162	545	121	244	171	487	706	430	1073	223	807	343
Il10rb	Endogenous	54	33	49	41	74	28	113	65	57	48	114	78	67	72	205	63	11	45	40	55	19	39	48	61	14	41	76	54	7	91	85	51	61	55	46	65	74	65	48	56	40	72	107	38	80	57	97	65
Il1b	Endogenous	18	12	24	19	28	14	74	17	32	16	108	55	845	28	3718	70	7	20	15	17	7	9	12	23	8	14	50	20	8	36	691	24	25	15	18	18	25	70	17	20	19	70	35	19	47	90	53	19
Ipcef1	Endogenous	825	442	876	651	575	598	834	799	607	690	842	1027	600	605	574	829	161	759	711	952	151	775	962	1097	126	776	641	999	139	805	653	898	1232	820	905	868	1370	790	862	730	977	709	809	442	653	923	802	753
Itga6	Endogenous	529	344	526	369	512	408	611	488	541	424	668	528	533	475	804	606	81	479	421	510	108	492	529	513	86	443	551	534	90	536	533	551	619	617	462	492	619	558	484	486	611	454	789	289	488	521	654	435
Itgb5	Endogenous	241	216	274	180	264	182	294	268	272	228	314	350	238	271	424	307	29	221	199	259	38	257	233	288	30	272	251	276	22	351	280	290	303	260	215	294	381	397	250	213	309	402	382	167	288	218	264	230
Itpr1	Endogenous	2374	1329	2827	1917	2023	1624	2364	1769	1387	2100	2616	2458	1502	1361	1853	2203	491	2416	1497	2393	537	1815	2167	2604	478	1256	1955	2633	356	2566	2150	2100	3406	3511	1966	2604	3356	2140	1814	2469	2643	1621	2726	1411	1470	2417	2217	1898
Jedi1	Endogenous	139	80	142	79	150	111	569	107	147	113	380	164	223	257	539	138	31	110	83	130	46	105	104	130	31	111	401	146	34	430	446	172	160	174	101	156	174	291	96	167	144	226	211	130	462	138	160	144
Jun	Endogenous	2068	928	2337	1553	1874	1416	2903	1537	1559	1813	2471	2117	1701	1478	2429	2194	307	1859	1751	1703	338	1691	2253	1782	241	1607	1691	1736	243	2094	1976	1735	2725	2185	1663	1768	2830	2210	1849	1673	1837	1983	3005	984	1824	1936	2805	1549
KEAP1	Endogenous	1439	901	1388	1242	1228	1118	1585	1304	1111	1296	1465	1539	1041	1122	1155	1549	263	1311	891	1332	303	1250	1289	1395	247	923	1083	1405	195	1455	1224	1484	1777	1636	1216	1673	1763	1253	1217	1390	1457	1004	1580	807	920	1197	1416	1171
Ki-67	Endogenous	8	14	8	6	6	19	46	10	21	7	35	17	13	36	95	24	1	9	6	11	4	11	5	18	5	8	16	12	3	15	35	16	9	10	7	7	14	17	12	13	12	11	9	14	16	9	34	7
LC3B	Endogenous	5080	3277	4913	4376	4333	3647	5194	4658	3799	4439	5212	5837	3816	3805	4206	5530	1028	4739	3468	4427	1144	4204	4671	5367	934	3241	4255	5063	821	5324	4397	5051	5980	5847	4477	5580	6257	4461	4365	4769	5363	3538	5315	2690	3206	4330	4592	3868
Lag3	Endogenous	7	2	17	6	15	14	22	15	14	15	34	14	21	17	70	22	7	17	13	12	11	18	14	15	8	23	16	13	7	25	23	20	15	11	8	15	15	16	6	3	12	7	69	9	21	17	37	23
Lcn2	Endogenous	15	12	6	7	6	13	23	13	20	11	26	25	50	34	156	39	4	7	8	3	5	7	12	3	2	3	16	9	1	16	26	15	6	7	5	6	6	22	3	5	7	13	28	9	11	6	74	5
Lilrb4a	Endogenous	14	6	21	8	13	5	14	14	7	9	14	20	31	6	81	14	3	11	8	8	2	17	9	12	5	13	18	13	6	20	36	19	9	11	5	13	18	20	17	9	7	32	15	10	20	15	8	25
Lpo	Endogenous	6	1	3	1	1	1	7	4	5	4	5	8	3	5	5	2	4	2	3	2	1	3	2	10	1	2	2	4	2	5	4	4	5	3	2	5	8	6	2	4	3	5	4	2	3	2	2	3
Ly6G	Endogenous	13	5	15	6	11	11	18	10	9	14	18	15	13	15	15	11	6	13	3	15	9	10	16	12	6	11	10	14	4	13	9	11	14	9	7	8	9	9	6	7	13	12	15	8	14	12	14	7
MAP2	Endogenous	8742	5381	8891	7894	7567	6591	7968	7454	6605	7794	8184	9934	6352	6239	5840	9944	1860	8699	6122	8566	2175	7668	8641	9341	1842	5813	6712	9248	1669	8945	7082	9516	9701	10593	8776	10276	10485	7098	7963	9319	9849	5760	10011	5315	5201	7615	8273	7391
MBP	Endogenous	26464	44572	18858	14616	26301	33078	28040	54436	44678	28241	41718	62033	28318	43103	44037	32221	6233	21228	33739	31559	8418	37234	27240	43322	8217	45097	18356	47670	6228	22181	18833	33768	36101	12120	39218	28944	50204	53370	41698	18975	28056	54829	20788	16190	19647	20944	23759	25568
MSR1	Endogenous	23	9	17	19	16	20	20	14	20	16	39	15	27	33	81	28	3	10	6	12	3	17	15	14	4	13	34	18	5	29	41	23	22	12	12	14	16	28	9	8	16	25	21	15	32	15	29	24
Map3k1	Endogenous	161	137	220	127	167	130	517	184	180	185	436	285	246	244	647	284	46	150	150	183	57	169	183	201	43	162	325	182	56	355	374	270	245	189	186	197	242	287	154	211	215	283	324	133	317	184	357	220
Mapk10	Endogenous	3422	1594	2568	2443	2990	1869	1947	2142	2216	2382	2029	2936	2286	1785	1309	3104	465	2223	1829	1975	573	1866	2483	2200	420	1127	2120	2037	375	2167	2241	2090	3052	3379	2173	2184	2989	1870	2170	2095	2791	1506	2680	1032	1437	2273	2070	1491
Mapt	Endogenous	2487	1560	2609	2172	2171	1949	2366	2200	1784	2181	2353	2826	1658	1758	1784	2630	898	2649	1836	2306	1235	2399	2575	2560	893	1900	1955	2476	838	2528	2005	2421	3021	3025	2362	2570	3134	2182	2271	2366	2596	1861	2700	1323	1477	2197	2245	1912
Mertk	Endogenous	889	793	1308	851	836	887	1259	884	785	1004	1161	1265	795	1159	1327	1315	174	1030	796	1058	200	918	1035	1006	185	801	976	943	145	1062	1062	1006	1072	1331	1006	1113	1095	926	947	936	1233	816	1388	546	797	991	1186	866
Mgmt	Endogenous	55	32	91	49	39	34	106	38	46	50	92	56	65	72	143	84	11	34	65	53	8	63	64	48	4	39	84	52	9	84	109	55	50	74	42	90	71	85	46	61	53	71	72	40	103	46	62	50
Mmp12	Endogenous	23	7	17	5	21	13	33	10	10	11	21	39	641	23	1075	126	1	15	12	21	6	12	14	12	1	9	218	25	5	35	1094	16	13	16	17	15	17	34	13	30	16	351	58	24	642	36	32	201
Mmp14	Endogenous	119	100	132	91	239	78	2090	217	286	148	1058	329	694	514	1702	344	13	78	69	131	13	60	115	126	17	118	627	164	12	771	699	261	157	181	84	232	174	482	79	274	113	439	210	255	866	192	256	293
Mpeg1	Endogenous	336	167	110	146	356	202	503	288	420	233	593	461	479	464	1320	446	24	195	159	176	18	184	190	217	24	274	337	251	13	371	406	271	255	280	222	214	310	292	247	231	217	268	1262	207	250	232	843	197
Mr1	Endogenous	20	56	19	17	18	20	56	32	23	36	31	36	28	34	49	39	5	19	50	17	12	20	16	27	8	32	45	28	10	48	44	35	34	18	25	28	36	53	21	21	25	63	25	17	50	23	32	24
Msn	Endogenous	587	472	483	364	621	472	1612	628	701	572	1326	902	1109	876	2235	899	49	468	405	476	70	482	562	573	59	654	1011	601	55	1192	1338	671	670	588	499	564	741	957	460	593	608	939	1283	568	1039	624	1558	792
NEFL	Endogenous	5112	3328	4445	4408	4760	2628	4171	4282	4646	2872	4633	5710	3993	3369	3142	5999	1187	4944	3475	4791	1514	5134	4579	5999	1245	2966	4003	5911	1105	5066	4182	5893	4523	5344	4630	6138	5111	3784	4187	4533	6482	2850	3701	3231	2834	4136	3875	3828
NeuN	Endogenous	4581	2717	5325	3774	3912	2959	3910	3264	3151	3787	3794	4715	3058	2878	2618	4857	1007	4273	3085	4139	1284	3957	3987	4325	1003	2439	3208	4010	850	3637	3387	3821	4500	5333	3734	4518	4661	3155	3359	3567	4629	2420	3295	2159	2280	3343	2820	3212
Nfe2l2	Endogenous	211	180	243	174	262	184	523	251	275	234	437	357	319	295	647	323	25	189	213	209	38	227	225	220	33	241	372	268	42	430	480	239	294	281	201	241	315	363	221	224	285	353	367	179	371	258	439	253
Nme5	Endogenous	261	142	292	240	228	190	247	192	135	252	236	216	163	163	156	260	64	243	158	248	63	207	226	229	47	135	188	205	57	234	210	204	326	298	196	233	316	205	200	215	240	163	257	119	142	212	225	186
Nostrin	Endogenous	139	84	177	98	142	119	219	90	103	130	195	139	126	148	173	127	29	106	102	122	41	112	109	116	27	98	137	86	25	160	174	117	158	153	80	132	128	128	67	114	137	94	153	72	102	99	104	104
Noxa1	Endogenous	2	4	6	3	2	4	5	9	7	9	9	8	4	4	8	4	3	4	7	4	3	7	4	3	2	4	1	11	5	5	6	3	8	6	6	3	7	3	11	4	6	6	6	3	2	6	4	8
Nr2f6	Endogenous	1114	647	1100	940	1015	758	1124	1007	846	974	1078	1180	820	782	957	1239	179	925	637	934	172	753	924	928	130	646	796	877	119	1073	872	867	1421	1236	947	955	1355	1034	823	945	1047	798	1200	528	842	880	990	735
Nr4a2	Endogenous	778	591	410	411	608	1071	777	664	760	1444	657	794	773	877	498	450	120	386	557	729	129	709	683	760	123	663	354	845	111	473	404	760	988	564	737	473	1077	872	748	304	1040	742	471	225	791	777	387	556
Olfml3	Endogenous	24	23	26	22	65	28	446	44	59	48	223	77	111	164	319	80	5	19	23	31	5	25	58	26	7	45	239	34	5	319	243	71	43	60	25	70	40	170	30	63	36	184	73	87	461	59	67	100
Olig2	Endogenous	116	139	92	69	109	141	100	131	118	112	115	142	110	154	170	105	17	99	88	125	22	133	114	117	23	118	78	147	17	120	75	123	132	67	106	125	147	153	107	103	81	117	113	69	61	84	122	121
Opalin	Endogenous	909	1345	912	529	944	1254	1166	1556	1272	1002	1737	1699	943	1098	1937	1051	288	727	1174	875	399	1094	840	1214	386	1487	675	1337	277	785	579	1007	1265	425	1059	894	1949	2015	1202	589	931	2212	693	559	717	837	665	952
Oxr1	Endogenous	6994	4643	8268	6685	6186	5495	8484	6055	5761	6591	7384	8369	5550	5690	5141	8513	1487	7557	5652	7422	1833	7064	7283	8481	1562	4861	6224	7909	1410	7912	6706	8348	8270	8593	6520	8600	9033	6572	6759	7390	8290	5570	7846	3799	4324	6620	6615	5910
P2rx7	Endogenous	32	31	29	28	33	32	34	41	47	42	43	54	34	41	62	47	15	21	38	41	19	25	45	43	16	33	49	41	10	46	44	46	42	41	31	41	51	53	35	39	40	53	56	24	41	45	47	52
PANK1	Endogenous	1232	707	1276	1182	1001	912	974	982	812	1101	953	1242	842	711	595	1311	173	1086	732	1104	178	950	981	1138	181	699	766	1018	127	993	821	1094	1195	1439	946	1057	1230	826	971	1014	1230	636	979	529	686	932	775	795
PD-1	Endogenous	6	12	6	2	5	4	22	6	6	5	12	11	8	8	26	10	2	8	9	3	3	8	8	10	1	6	13	9	2	17	6	7	2	5	2	5	9	9	7	7	4	4	15	8	8	5	20	4
PIEZO1	Endogenous	15	12	28	13	24	18	81	23	25	27	61	32	34	33	90	35	7	22	14	23	4	22	19	26	4	15	36	19	9	43	39	26	28	34	20	24	29	26	28	30	18	23	46	18	35	34	48	32
PIEZO2	Endogenous	6	1	11	4	9	6	37	9	6	7	16	6	12	9	21	6	5	7	3	8	3	3	5	6	6	5	8	4	2	22	15	12	15	16	8	8	5	4	5	10	12	13	12	4	9	5	5	6
PLA2G6	Endogenous	155	115	170	142	121	119	194	144	129	145	156	195	117	137	155	200	32	145	121	145	40	144	141	163	34	102	134	154	17	183	110	192	156	184	123	187	183	135	142	154	168	126	175	81	122	155	130	136
PTX3	Endogenous	8	16	10	15	18	13	33	25	15	22	36	24	16	19	53	15	5	11	10	8	10	16	10	15	8	17	26	12	2	17	11	14	14	9	20	14	33	23	21	4	6	16	24	19	19	14	245	27
Park7	Endogenous	3314	2217	3647	3072	2924	2658	3502	3115	2754	3342	3482	4022	2565	2735	2769	4142	474	3145	2511	3271	473	3021	3230	3601	457	2275	2947	3407	345	3406	3038	3458	4224	3902	2977	3695	4230	3330	2871	2943	3716	2685	3330	1841	2327	2951	2959	2640
Parp1	Endogenous	1117	621	1100	894	983	789	1121	842	798	1023	1078	1091	931	868	1130	1127	203	915	675	1054	196	858	922	990	188	647	841	984	158	1022	870	979	1240	1282	847	986	1246	929	871	928	1157	717	1119	487	716	803	1021	714
Pdgfrb	Endogenous	233	153	241	194	250	175	692	248	243	190	474	312	310	269	522	291	63	210	171	234	74	206	267	233	47	219	458	259	42	591	579	345	267	309	210	322	296	429	224	301	261	410	365	273	603	229	292	306
Pdpn	Endogenous	169	153	170	141	284	149	789	258	259	242	564	327	395	348	910	349	13	180	181	165	24	178	230	169	19	227	564	209	18	634	695	245	237	256	128	222	219	473	173	218	200	355	414	158	598	219	840	250
Pik3r1	Endogenous	4094	2903	3795	2952	3686	3646	4246	3642	3495	4643	4448	4728	3110	4100	3818	4005	883	4177	3163	3725	1109	3982	4173	4474	927	3691	3773	4323	839	5050	3809	4243	4987	4173	4065	4022	5564	3804	4176	3919	4363	3332	5036	2237	3214	4092	4462	3318
Pink1	Endogenous	7819	5421	7886	6514	6728	6266	7632	7575	6295	7208	7068	8489	5985	6334	5503	8466	1072	6836	5859	7172	1204	6651	7066	7774	1170	6227	5904	7475	931	7243	6373	7513	9527	8302	7182	7098	10000	8395	7132	6679	8145	7102	7816	3831	5145	6390	6802	5884
Pla2g4b	Endogenous	35	21	22	25	32	27	50	26	31	44	37	36	21	27	48	32	16	19	25	26	34	25	28	19	18	26	21	37	16	40	32	42	33	20	29	42	34	32	28	29	39	42	32	14	45	24	27	22
Plcg2	Endogenous	23	17	19	18	29	17	59	24	28	21	53	36	38	45	113	32	2	14	11	26	8	27	19	21	6	25	23	31	6	42	44	23	24	40	10	15	35	30	21	23	34	27	62	16	16	23	47	25
Prnp	Endogenous	36161	21131	37812	31484	29880	26687	36187	34153	26938	35412	35622	38716	24875	25483	26304	37760	5484	33180	24929	32681	5658	28430	32833	35377	4974	25076	27703	33404	4426	37715	27780	33200	52753	43110	32922	34311	52135	34921	32092	32469	37230	27816	43741	18160	25033	34876	36973	27277
Psmb8	Endogenous	86	90	111	60	138	89	530	148	216	119	523	233	285	320	1103	280	9	81	70	91	20	86	103	103	14	169	302	90	20	324	470	136	131	148	70	131	128	329	69	158	133	300	411	233	555	162	409	196
Ptpn6	Endogenous	122	81	96	59	153	69	354	155	209	104	359	187	280	214	810	201	12	76	50	75	15	61	84	96	17	97	195	125	13	216	286	138	116	109	84	112	137	174	74	124	72	152	442	99	207	101	394	135
Rela	Endogenous	55	51	73	53	58	62	126	75	71	69	114	86	80	59	103	81	7	55	55	57	26	56	72	57	22	68	63	63	8	89	114	75	63	81	53	74	105	101	60	67	55	84	84	53	80	63	91	55
Relb	Endogenous	20	10	11	7	13	15	28	16	12	8	25	15	19	16	32	12	3	10	9	11	5	17	12	19	5	10	13	22	6	14	21	19	11	13	11	18	20	20	11	13	16	10	16	13	11	12	22	13
Rhoa	Endogenous	3951	2919	4131	3318	3569	3296	6073	4145	3426	3889	5498	5039	3741	3626	5777	4793	593	3516	3026	3932	681	3484	3718	4161	623	3083	3915	4118	511	5066	4516	4122	5097	4448	3613	4270	5178	4551	3504	3646	4213	3876	4941	2393	3843	3625	4549	3336
S100a10	Endogenous	806	486	466	566	659	505	1464	832	698	577	1109	974	882	742	1192	844	119	777	522	604	136	672	601	939	122	580	938	895	135	1368	1192	835	1013	771	655	846	1116	821	704	805	832	619	1057	545	1258	932	1440	642
S100b	Endogenous	18997	12584	21034	15199	18240	13124	19249	17210	19070	15326	19088	20198	16165	17327	15452	21967	1853	16685	14998	17087	2176	16690	18750	18611	2009	18373	20674	18732	1665	20936	20486	21363	21761	20998	17662	20259	22226	25683	16806	19413	20479	20755	27647	13386	16169	15138	22911	20200
S1pr3	Endogenous	224	142	276	179	218	129	327	196	230	163	329	271	242	222	401	300	30	204	174	262	44	187	228	184	39	176	253	221	39	212	255	243	232	268	157	188	257	265	148	171	232	174	336	160	194	238	713	199
SCD1	Endogenous	14	7	9	8	14	7	7	5	12	12	17	14	14	11	12	7	3	14	13	9	5	3	12	14	2	10	7	15	1	11	9	17	19	12	8	14	14	12	12	12	6	9	10	8	13	12	12	10
SMA	Endogenous	396	286	446	367	364	259	420	355	282	357	443	494	323	296	334	441	75	428	340	376	83	352	363	428	83	224	319	407	73	428	379	417	564	500	371	470	487	329	338	389	432	266	426	226	237	318	387	283
SYP	Endogenous	19447	11429	20111	17389	16592	14284	18420	18272	14395	16848	19609	22143	13449	13671	13197	21522	3602	19133	13587	18258	4080	16477	18913	20026	3271	11542	14047	19735	3035	19074	14757	20460	24636	23331	16950	21328	24837	15259	16395	19742	20255	11705	20498	10708	10773	16622	17151	14797
Serpina3n	Endogenous	6	3	5	6	5	1	8	6	11	7	14	7	12	9	39	11	4	6	2	2	5	4	7	9	2	8	12	6	1	10	8	4	4	7	4	10	4	58	6	16	6	18	9	36	2	9	114	16
Sirt1	Endogenous	251	153	245	166	178	199	306	198	169	250	264	258	188	166	219	238	31	205	172	249	52	183	208	208	52	156	193	199	31	231	229	255	293	248	221	232	311	259	171	171	250	200	228	92	201	170	192	198
Snca	Endogenous	4412	2403	4799	4170	3579	3637	4622	4961	3342	4372	4533	5484	3084	2971	3275	4518	1022	4417	3170	4097	1106	3797	4434	4321	920	2930	2791	4310	838	4375	2928	4267	5531	4682	4123	4105	5606	3662	3890	4536	3972	2946	5165	2278	2686	4035	4399	3376
Sod1	Endogenous	7603	4437	8464	6621	6338	5457	8186	6632	5558	7050	7975	8093	5644	5620	6366	8508	1175	7131	5215	7159	1248	6378	6865	7800	975	4851	6497	7373	916	7806	7029	7668	10563	8860	6017	8431	10526	7313	6210	7154	7809	5957	7884	4051	5334	6689	6924	5899
Sod2	Endogenous	11232	7153	12029	10048	10040	7723	11738	9157	8950	9307	11536	12316	10206	8339	10468	13911	2118	10791	7644	10545	2482	9759	10216	11688	2059	6476	9420	10582	1905	11550	10847	11242	12615	13243	9692	12850	12875	9499	10004	10236	12302	7125	11015	5572	6630	9795	10769	8565
Sod3	Endogenous	57	35	79	48	61	53	57	59	55	68	67	68	51	53	56	74	8	44	47	47	8	46	67	50	11	31	63	51	4	73	62	51	59	67	49	59	58	45	57	38	63	51	50	30	73	49	54	55
Sox4	Endogenous	273	227	277	203	258	219	757	294	272	258	635	346	309	357	692	352	40	207	160	217	46	192	267	220	47	195	315	226	49	376	299	252	271	262	211	249	318	303	235	287	238	242	426	160	287	209	342	211
Spp1	Endogenous	16	21	16	12	41	11	450	36	56	75	180	212	2405	301	4824	438	4	22	21	22	5	24	22	14	3	100	531	45	4	351	1143	87	14	24	13	34	25	210	18	43	13	602	206	101	306	184	1858	226
Sqstm1	Endogenous	10784	6276	10905	8736	8971	7718	10830	9970	7758	10071	10236	11103	7841	7508	8490	10913	1613	9664	7375	9971	1735	8499	9825	10571	1484	6915	8461	10159	1190	10597	9382	10238	14870	11988	9963	10149	14772	10774	9242	9124	10919	8732	11847	5553	7905	9323	10241	8042
Src	Endogenous	180	96	270	189	141	143	243	163	136	168	212	189	134	128	194	228	38	189	139	213	61	164	193	177	48	128	170	182	28	177	173	170	263	225	144	205	251	155	140	194	187	155	208	120	98	144	161	160
Srxn1	Endogenous	302	189	259	206	245	238	191	205	200	270	206	250	237	216	282	256	75	254	196	272	93	191	332	282	71	145	269	271	66	293	275	288	288	361	251	273	313	207	255	246	272	158	327	155	153	225	354	201
Stx2	Endogenous	119	95	124	77	143	106	221	130	119	134	187	149	134	155	216	164	40	89	87	122	56	99	111	119	42	80	159	111	37	180	168	133	170	139	118	121	189	158	111	133	135	143	137	86	166	114	172	115
TFEB	Endogenous	200	229	185	161	212	231	362	304	297	227	346	392	265	293	523	279	42	203	201	189	83	243	209	263	63	276	249	250	65	297	287	242	268	221	231	226	360	359	240	212	269	352	284	158	249	179	286	258
TMEM119	Endogenous	354	329	281	256	379	348	404	460	435	439	572	526	384	455	574	503	36	352	216	292	50	294	254	335	49	426	321	408	36	409	285	346	353	347	309	328	406	359	305	349	259	251	692	184	212	261	343	297
Tgfb1	Endogenous	100	70	91	69	136	78	362	153	185	104	354	193	260	200	637	223	20	88	52	86	18	65	98	99	12	128	244	116	16	273	304	132	149	112	88	105	159	163	90	124	115	176	425	105	278	163	309	152
Tjp1	Endogenous	1421	1107	1693	1161	1353	1237	2611	1373	1331	1476	2589	1756	1459	1489	2379	1634	284	1224	1067	1540	345	1311	1380	1492	317	1278	1555	1463	277	1766	1700	1606	1600	1698	1497	1697	1838	1919	1396	1528	1548	1558	1914	1000	1411	1224	1806	1438
Tmem100	Endogenous	264	200	204	180	282	278	347	203	305	347	349	287	323	380	298	321	30	180	158	243	38	149	239	249	28	175	245	255	32	292	254	330	279	289	234	210	294	267	242	224	304	195	313	129	213	276	468	162
Tnf	Endogenous	2	3	4	4	3	6	5	5	2	3	8	3	8	8	14	7	1	2	5	9	7	4	5	1	2	3	2	5	3	5	4	6	3	7	6	4	9	7	6	5	5	3	5	5	5	9	7	3
Tnfrsf1a	Endogenous	262	198	278	196	302	183	1071	325	366	223	903	416	539	537	1385	444	41	205	172	200	48	192	229	256	35	273	541	305	46	704	619	359	260	253	184	309	305	469	210	283	276	410	606	233	570	283	908	301
Tnfrsf25	Endogenous	10	12	7	11	12	6	23	12	7	18	25	17	10	16	20	15	9	2	7	9	12	15	15	5	12	7	10	20	11	11	6	14	18	17	13	19	22	14	13	7	13	11	15	10	16	3	15	5
Tor1a	Endogenous	296	202	275	270	252	219	297	319	238	290	302	363	222	238	292	325	77	291	209	254	61	244	252	342	54	229	247	322	52	304	290	319	373	377	263	308	373	245	256	268	338	231	319	157	206	264	256	250
Tpd52	Endogenous	314	566	305	243	357	448	602	577	523	410	766	688	452	595	1017	443	61	336	442	413	78	469	385	513	102	593	409	543	58	482	543	472	492	300	441	393	650	726	445	324	425	727	447	235	444	338	496	352
Trem2	Endogenous	108	61	79	70	158	51	238	157	144	83	239	168	187	166	452	162	21	96	57	74	36	88	82	80	28	136	112	101	16	155	158	107	158	136	88	118	140	139	93	137	106	113	462	116	116	120	223	133
Txnl1	Endogenous	6378	3887	6364	5516	5271	4888	6255	5674	4591	6316	6351	6762	4552	4777	5022	6668	1271	6080	4526	5799	1366	5287	5947	6601	1107	4177	5151	6099	1054	6489	5490	6247	8991	7449	5344	6434	8499	5553	5561	5927	6741	4498	7144	3114	4326	5851	6059	4550
Txnrd1	Endogenous	992	757	1156	896	864	837	1304	1003	773	1059	1328	1277	840	986	1322	1157	246	953	818	1054	278	950	1047	1189	219	791	1089	1090	197	1194	1084	1169	1571	1283	950	1097	1623	1205	889	992	1178	968	1133	594	851	1011	1184	833
Tyrobp	Endogenous	388	221	306	231	524	243	1043	524	760	329	1244	756	1084	898	3312	802	31	270	192	234	31	229	263	337	33	440	781	411	33	719	982	434	450	380	268	282	470	611	280	378	317	628	1487	291	639	458	1372	430
ULK1	Endogenous	651	423	659	536	569	555	654	528	481	661	655	705	479	499	508	698	129	648	456	596	169	584	591	610	142	372	516	666	125	654	554	685	689	781	575	696	766	573	594	645	616	406	678	346	372	558	538	468
Ubqln1	Endogenous	8197	5722	8867	6859	7206	6369	8499	7171	6518	7933	8279	8627	6447	6178	6274	8865	1199	7645	5943	8234	1240	7287	7675	8548	1149	5730	6471	7624	937	8226	7110	8211	10011	9421	7293	8357	10387	7675	7226	7109	9126	6306	8614	3989	5350	7209	7251	6113
VPS35	Endogenous	2647	1616	2712	2220	2275	1912	2804	2442	1967	2468	3012	3046	2006	2083	2579	2964	441	2528	1759	2480	460	2273	2492	2807	347	1752	2062	2814	299	2905	2212	2658	3335	3112	2268	2818	3343	2298	2255	2621	2713	1842	3074	1320	1717	2222	2542	2022
Vegfa	Endogenous	1016	618	1182	773	872	729	1085	901	774	777	1093	1202	736	723	837	1160	422	1097	808	1038	543	946	1106	1177	395	590	949	972	402	1141	1054	1030	1253	1224	854	1076	1269	885	899	936	1064	702	820	517	703	823	831	719
Vim	Endogenous	403	552	532	340	1028	348	8641	720	782	719	4534	1195	3138	2622	6755	1709	43	412	631	447	55	425	402	375	65	1188	6207	529	86	8240	8003	1025	523	787	393	1470	502	3740	478	1789	596	3526	1826	2286	7180	1145	4714	1944
p53	Endogenous	41	20	34	20	28	21	45	24	32	27	35	36	33	34	51	31	6	18	28	21	6	28	25	30	3	21	30	19	5	33	33	24	33	29	20	21	30	26	24	26	24	25	33	10	31	18	30	16
Hprt1	Housekeeping	2226	1118	2349	1824	1915	1529	2088	1907	1450	2032	2026	2232	1497	1395	1474	2139	330	2030	1407	1985	291	1699	1962	2190	233	1168	1518	1977	230	2128	1648	1871	2853	2476	1763	2083	2742	1689	1799	1993	2057	1299	2211	1013	1187	1823	1863	1430
Rpl13a	Housekeeping	17570	11656	19954	15240	15750	15393	24205	17463	14662	19184	21100	19178	15403	15287	22944	19957	2585	15844	13215	15689	2653	15269	15718	17324	2255	15423	15925	16856	2024	20557	18439	17142	23848	19154	15085	16341	24735	19727	15364	15192	18676	17155	21704	9065	16189	16420	19676	13761
Rps18	Housekeeping	1845	1220	2037	1639	1633	1592	2659	1828	1597	1881	2179	2079	1647	1615	2502	2339	269	1597	1291	1644	278	1391	1669	1803	211	1560	1688	1739	214	2209	1941	1660	2430	2059	1527	1697	2422	1971	1516	1471	1852	1622	2203	921	1669	1700	2057	1371
Sdha	Housekeeping	2745	1825	2977	2572	2349	2173	2964	2516	2221	2616	2805	3043	2067	2040	2079	3287	420	2495	2039	2662	511	2337	2657	2936	461	1771	2304	2873	442	2881	2357	3011	3269	3249	2639	3133	3290	2466	2492	2643	3041	2000	2979	1518	1838	2371	2567	2258
Tbp	Housekeeping	465	275	519	402	400	366	513	344	337	498	523	473	336	347	401	483	111	422	329	437	109	373	478	430	109	301	375	483	78	492	406	485	576	537	377	411	543	413	419	435	442	325	491	213	356	376	427	334
Ubc	Housekeeping	141765	104914	135068	108561	126309	110046	155555	123830	118329	132570	153556	157949	116012	127391	140579	147744	23927	130443	96128	136163	27272	120796	129693	150663	23707	101024	114896	152462	21126	150676	124669	150453	178869	159284	136831	141378	189746	147666	130642	130361	146047	121025	166148	81252	105889	121297	150069	106200
NEG_A	Negative	3	1	2	7	3	3	6	2	3	6	5	4	4	3	1	5	5	2	4	3	5	1	3	1	3	4	4	5	4	3	5	6	7	3	1	2	3	3	2	3	2	4	1	3	1	3	7	4
NEG_B	Negative	2	1	3	2	1	1	3	1	4	2	3	3	2	1	1	1	1	1	1	2	3	1	4	3	1	3	6	4	3	6	2	5	1	4	1	2	1	4	5	2	3	3	2	1	3	2	4	5
NEG_C	Negative	2	1	2	1	1	2	5	1	9	4	1	6	2	3	2	1	2	3	6	1	2	2	4	5	3	2	4	3	2	10	2	2	1	2	6	3	5	3	2	2	4	3	2	2	1	4	4	3
NEG_D	Negative	7	4	7	4	5	2	3	1	1	2	8	1	4	2	9	4	2	4	4	2	2	4	4	5	1	4	2	3	1	4	5	5	5	5	1	7	5	1	5	2	3	4	3	2	1	3	3	2
NEG_E	Negative	6	6	5	3	8	4	1	8	6	7	4	4	5	3	5	6	1	2	6	4	4	2	1	1	6	3	5	8	4	6	3	7	4	2	5	7	2	2	6	4	2	2	6	3	8	4	5	6
NEG_F	Negative	3	7	5	4	3	3	2	4	1	6	2	2	4	5	3	2	3	3	2	4	4	4	3	4	4	4	3	4	2	3	2	3	5	1	5	4	1	3	2	1	2	4	6	2	1	1	4	3
NEG_G	Negative	3	1	2	1	1	2	3	2	3	1	2	1	1	3	1	1	2	1	1	1	1	1	3	1	1	1	2	1	2	2	2	4	1	2	3	1	2	2	2	1	1	5	2	2	2	3	4	2
NEG_H	Negative	1	3	4	2	4	1	2	5	3	2	3	4	4	7	4	4	1	4	2	3	3	4	1	2	1	2	2	3	5	3	1	2	4	5	3	2	6	4	9	1	6	1	3	4	2	3	2	3
POS_A	Positive	25034	21337	24388	25421	26998	23774	22696	28189	24110	24558	23848	28698	22170	20179	23729	24329	33478	23429	27401	23740	37079	21186	27782	28174	30379	25521	22102	27892	32353	23195	20697	28250	19414	23304	27966	27535	21719	22995	26175	23928	24806	22462	20300	22376	26801	18581	24518	25661
POS_B	Positive	7596	6622	7652	7755	8349	7232	7134	8320	7516	7931	7372	8632	7012	6225	7347	7406	10070	7154	8297	7162	11188	6760	8096	8522	9378	7775	6525	8246	9740	7053	6090	8297	5507	7139	8292	8372	6325	6695	7758	7258	7321	6840	6278	6687	8224	5698	7485	7796
POS_C	Positive	2251	1964	2365	2098	2532	2147	2099	2414	2227	2230	2205	2427	2078	1802	2243	2098	2819	2107	2512	2259	3158	1998	2472	2551	2704	2354	2033	2524	2771	2083	1922	2591	1735	2120	2430	2502	2030	1957	2300	2083	2122	2006	1755	1862	2327	1690	2139	2333
POS_D	Positive	562	514	539	541	598	536	507	593	520	541	514	643	470	429	513	587	688	505	574	485	770	476	640	580	657	552	491	599	704	483	436	603	424	527	611	619	475	465	591	511	525	512	428	470	594	479	526	587
POS_E	Positive	104	91	87	106	105	102	74	95	85	86	111	107	85	73	79	93	114	91	102	87	113	90	102	96	101	86	83	97	100	98	91	120	83	98	106	109	86	90	100	79	81	97	67	80	96	76	88	114
POS_F	Positive	33	41	40	37	40	49	38	45	32	45	28	56	31	33	37	31	47	44	41	38	51	31	36	34	48	46	37	43	56	36	41	48	37	33	37	43	29	28	34	48	42	38	32	40	49	30	37	33
[truncated: 16 more columns]
